# Supplementary material for: Taxonomic revision of the endemic Bornean genera Anexodus Pascoe and Pantilema Aurivillius (Coleoptera, Cerambycidae, Lamiinae)
Source: Zookeys. 2017 Apr 20;(669):29–51. doi: 10.3897/zookeys.669.12608 (PMC5523371; doi:10.3897/zookeys.669.12608)
Supplement: XML Treatment for Anexodus [file zookeys.669.12608-treatment1.xml]

<!DOCTYPE tp:taxon-treatment
  PUBLIC "-//TaxonX//DTD Taxonomic Treatment Publishing DTD v0 20100105//EN" "tax-treatment-NSO.dtd">
<tp:taxon-treatment xmlns:tp="http://www.plazi.org/taxpub"><tp:treatment-meta><kwd-group><label>Taxon classification</label><kwd><named-content xmlns:xlink="http://www.w3.org/1999/xlink" content-type="kingdom">Animalia</named-content></kwd><kwd><named-content xmlns:xlink="http://www.w3.org/1999/xlink" content-type="order">Coleoptera</named-content></kwd><kwd><named-content xmlns:xlink="http://www.w3.org/1999/xlink" content-type="family">Cerambycidae</named-content></kwd></kwd-group><mixed-citation publication-type="journal"><person-group><name><surname>Gabriš</surname><given-names>Radim</given-names></name><name><surname>Trnka</surname><given-names>Filip</given-names></name><name><surname>Wahab</surname><given-names>Rodzay Abdul</given-names></name><name><surname>Kundrata</surname><given-names>Robin</given-names></name></person-group><article-title>Taxonomic revision of the endemic Bornean genera <italic><tp:taxon-name><tp:taxon-name-part taxon-name-part-type="genus" reg="Anexodus">Anexodus</tp:taxon-name-part></tp:taxon-name></italic> Pascoe and <italic><tp:taxon-name><tp:taxon-name-part taxon-name-part-type="genus" reg="Pantilema">Pantilema</tp:taxon-name-part></tp:taxon-name></italic> Aurivillius (<tp:taxon-name><tp:taxon-name-part taxon-name-part-type="order">Coleoptera</tp:taxon-name-part></tp:taxon-name>, <tp:taxon-name><tp:taxon-name-part taxon-name-part-type="family">Cerambycidae</tp:taxon-name-part></tp:taxon-name>, <tp:taxon-name><tp:taxon-name-part taxon-name-part-type="subfamily">Lamiinae</tp:taxon-name-part></tp:taxon-name>)</article-title><source>Zookeys</source><day>20</day><month>4</month><year>2017</year><volume>2017</volume><issue>669</issue><fpage>29</fpage><lpage>51</lpage><pub-id pub-id-type="doi">10.3897/zookeys.669.12608</pub-id></mixed-citation></tp:treatment-meta><tp:nomenclature><label>Genus</label><tp:taxon-name>
            <tp:taxon-name-part taxon-name-part-type="genus" reg="Anexodus">Anexodus</tp:taxon-name-part>
          </tp:taxon-name><tp:taxon-authority>Pascoe, 1886</tp:taxon-authority><tp:nomenclature-citation-list><tp:nomenclature-citation><tp:taxon-name>
                <tp:taxon-name-part taxon-name-part-type="genus" reg="Anexodus">Anexodus</tp:taxon-name-part>
              </tp:taxon-name><comment>Pascoe, 1886: 242.</comment></tp:nomenclature-citation></tp:nomenclature-citation-list></tp:nomenclature><tp:treatment-sec sec-type="type species" id="SECID0EHAAE"><title>Type species.</title><p>
            <italic><tp:taxon-name><tp:taxon-name-part taxon-name-part-type="genus" reg="Anexodus">Anexodus</tp:taxon-name-part> <tp:taxon-name-part taxon-name-part-type="species" reg="aquilus">aquilus</tp:taxon-name-part></tp:taxon-name></italic> Pascoe, 1886.</p></tp:treatment-sec><tp:treatment-sec sec-type="Differential diagnosis" id="SECID0EYAAE"><title>Differential diagnosis.</title><p>This genus is easily recognizable among the Bornean <tp:taxon-name><tp:taxon-name-part taxon-name-part-type="tribe">Morimopsini</tp:taxon-name-part></tp:taxon-name> by its antennae, which are always shorter than body (Figs <xref ref-type="fig" rid="F1">1</xref>–<xref ref-type="fig" rid="F2">8</xref>), and with antennomere II distinctly longer than antennomere III (Figs <xref ref-type="fig" rid="F4">21–27</xref>).</p></tp:treatment-sec><tp:treatment-sec sec-type="description" id="SECID0EPBAE"><title>Description.</title><p>Body elongate to elongate-oval, small to medium-sized. Body densely clothed with very short pubescence; coloration either more or less uniformly brown or brown with yellowish stripes ranging from vertex through sides of pronotum to basal part of elytra, mouthparts lighter; in some cases antennae reddish brown or black (Figs <xref ref-type="fig" rid="F1">1</xref>–<xref ref-type="fig" rid="F3">16</xref>).</p><p>Head about the same width as anterior margin of pronotum; genae sub-parallel at frontal view; frontoclypeus with distinct midline running from interantennal groove to labrum, sparsely covered with large, rounded, deep punctures; antennal tubercles prominent with deep narrow depression in between; antennal cavities opened dorsally; anterior margin of anteclypeus shallowly emarginate, with sparse long yellowish semi-erect setae. Labrum free, transverse, glabrous, either with one row of punctures bearing long setae (Figs <xref ref-type="fig" rid="F4">18–19</xref>) or with whole surface moderately sparsely, irregularly punctured (Figs <xref ref-type="fig" rid="F4">17</xref>, <xref ref-type="fig" rid="F4">20</xref>). Eyes small, reniform, vertically elongate, more or less emarginate at antennal articulations, lower parts distinctly narrower than genae. Antennae filiform, 11-segmented, shorter than body in both sexes; scape and pedicel covered with very short dense pubescence; the rest of antennomeres with much sparser pubescence; scape enlarged, swollen, slightly curved, longest, reaching at most center of pronotum, subparallel-sided, gradually slightly widened towards apex, thickest at apical part, apex either simple (Figs <xref ref-type="fig" rid="F4">23–27</xref>) or with distinct lateral hook-shaped projection (Figs <xref ref-type="fig" rid="F4">21–22</xref>), pedicel very long, apical antennomere simple, about two times as long as penultimate antennomere. Mandibles short and broad, apex unidentate (Fig. <xref ref-type="fig" rid="F4">17–20</xref>). <!--PageBreak-->Maxillary palpi tetramerous, apical palpomere fusiform (Figs <xref ref-type="fig" rid="F4">17–20</xref>). Labial palpi trimerous, apical palpomere of same shape as maxillary one.</p><p>Prothorax subcylindrical, about as long as wide, widest before middle, then gradually narrowed towards posterior margin, laterally with one small more or less distinct tubercle; pronotal disc weakly convex, sparsely covered with deep punctures, with indistinct tubercles, anterior and posterior angles obtuse. Prosternum in front of coxae slightly shorter than diameter of coxal cavity, procoxal cavities circular, with lateral extension, narrowly separated. Scutellum transverse, widely rounded apically, about two times as wide as long. Elytra elongate, 1.6–1.8 times as long as wide at widest part, 1.7–2.1 times as long as pronotum in males and 2.0–2.3 times in females, basally slightly wider than posterior pronotal margin, widest near middle, from middle gradually tapered towards apex, fused along suture; each elytron with three rows of tubercles irregular in size, in some cases inner row forming a distinct ridge basally (Figs <xref ref-type="fig" rid="F1">3</xref>, <xref ref-type="fig" rid="F3">11</xref>), sparsely covered by large deep punctures arranged irregularly in rows; outer elytral margin curved at lateral view (Figs <xref ref-type="fig" rid="F3">9–16</xref>). Mesoventrite with anterior edge on different plane than metaventrite; mesocoxal cavities circular. Metaventrite transverse, more than two times as wide as long, posterior margin with more or less narrow, deep median groove. Metacoxal cavities separated as widely as mesocoxal ones, extending laterally to meet elytra. Hind wings absent. Legs long, slender; femora weakly swollen distally, tibial spurs 2-2-2, protibiae with pubescent groove (antennal cleaner) on inner face, mesotibiae with pubescent groove on outer face, metatibiae without groove; tarsal formula 4-4-4; last tarsomere with four long erected setae at ventral face, claws simple, empodium absent.</p><p>Abdomen with five ventrites (Figs <xref ref-type="fig" rid="F3">9–16</xref>), first ventrite (excluding intercoxal process) almost two times longer than second; intercoxal process broadly rounded apically. Fifth ventrite with apex rounded in males and truncate in females, margin with sparse semi-erect pubescence. Male genitalia with tegmen elongate, widest near middle, basally with more or less short strut; parameres elongate, setose apically (Figs <xref ref-type="fig" rid="F5">28–31</xref>). Penis subparallel-sided, apically truncate or subacute; dorsal struts diverged from about 1/2 of penis length. Internal sac long, with paired small medial sclerites and distinct flagellar sclerites. Female genitalia with ovipositor elongate, narrow, apically with short styli. Vagina narrow, with pair of vaginal plates. Spermatheca present, more or less sclerotized, slender, elongate, curved; sclerotized part of spermathecal duct simple or strongly coiled (Figs <xref ref-type="fig" rid="F5">32–34</xref>).</p></tp:treatment-sec><tp:treatment-sec><!--Section generated to contain objects referenced in tp:taxon-treatment.--><fig id="F1" position="float" orientation="portrait"><label>Figures 1–4.</label><caption><p>Dorsal habitus of <italic><tp:taxon-name><tp:taxon-name-part taxon-name-part-type="genus" reg="Anexodus">Anexodus</tp:taxon-name-part></tp:taxon-name></italic> spp.: <bold>1</bold> <italic><tp:taxon-name><tp:taxon-name-part taxon-name-part-type="genus" reg="Anexodus">Anexodus</tp:taxon-name-part> <tp:taxon-name-part taxon-name-part-type="species" reg="aquilus">aquilus</tp:taxon-name-part></tp:taxon-name></italic> Pascoe, holotype male <bold>2</bold> <italic><tp:taxon-name><tp:taxon-name-part taxon-name-part-type="genus" reg="Anexodus">Anexodus</tp:taxon-name-part> <tp:taxon-name-part taxon-name-part-type="species" reg="aquilus">aquilus</tp:taxon-name-part></tp:taxon-name></italic> Pascoe, female (= holotype of <italic><tp:taxon-name><tp:taxon-name-part taxon-name-part-type="genus" reg="Anexodus">Anexodus</tp:taxon-name-part> <tp:taxon-name-part taxon-name-part-type="species" reg="kuntzeni">kuntzeni</tp:taxon-name-part></tp:taxon-name></italic> Kriesche) <bold>3</bold> <italic><tp:taxon-name><tp:taxon-name-part taxon-name-part-type="genus" reg="Anexodus">Anexodus</tp:taxon-name-part> <tp:taxon-name-part taxon-name-part-type="species" reg="aquilus">aquilus</tp:taxon-name-part></tp:taxon-name></italic> Pascoe, large male from Trus Madi <bold>4</bold> <italic><tp:taxon-name><tp:taxon-name-part taxon-name-part-type="genus" reg="Anexodus">Anexodus</tp:taxon-name-part> <tp:taxon-name-part taxon-name-part-type="species" reg="syptakovae">syptakovae</tp:taxon-name-part></tp:taxon-name></italic> sp. n., holotype male. Scale bar = 5 mm.</p></caption><graphic xmlns:xlink="http://www.w3.org/1999/xlink" xlink:href="zookeys-669-029-g001.jpg" position="float" orientation="portrait" xlink:type="simple" id="oo_132589.jpg"/></fig><fig id="F2" position="float" orientation="portrait"><label>Figures 5–8.</label><caption><p>Dorsal habitus of <italic><tp:taxon-name><tp:taxon-name-part taxon-name-part-type="genus" reg="Anexodus">Anexodus</tp:taxon-name-part></tp:taxon-name></italic> spp.: <bold>5</bold> <italic><tp:taxon-name><tp:taxon-name-part taxon-name-part-type="genus" reg="Anexodus">Anexodus</tp:taxon-name-part> <tp:taxon-name-part taxon-name-part-type="species" reg="sarawakensis">sarawakensis</tp:taxon-name-part></tp:taxon-name></italic> Sudre, holotype male <bold>6</bold> <italic><tp:taxon-name><tp:taxon-name-part taxon-name-part-type="genus" reg="Anexodus">Anexodus</tp:taxon-name-part> <tp:taxon-name-part taxon-name-part-type="species" reg="sarawakensis">sarawakensis</tp:taxon-name-part></tp:taxon-name></italic> Sudre, paratype female <bold>7</bold> <italic><tp:taxon-name><tp:taxon-name-part taxon-name-part-type="genus" reg="Anexodus">Anexodus</tp:taxon-name-part> <tp:taxon-name-part taxon-name-part-type="species" reg="tufi">tufi</tp:taxon-name-part></tp:taxon-name></italic> sp. n., holotype male <bold>8</bold> <italic><tp:taxon-name><tp:taxon-name-part taxon-name-part-type="genus" reg="Anexodus">Anexodus</tp:taxon-name-part> <tp:taxon-name-part taxon-name-part-type="species" reg="tufi">tufi</tp:taxon-name-part></tp:taxon-name></italic> sp. n., paratype female. Scale bar 5 mm.</p></caption><graphic xmlns:xlink="http://www.w3.org/1999/xlink" xlink:href="zookeys-669-029-g002.jpg" position="float" orientation="portrait" xlink:type="simple" id="oo_132582.jpg"/></fig><fig id="F4" position="float" orientation="portrait"><label>Figures 17–27.</label><caption><p>
                <italic><tp:taxon-name><tp:taxon-name-part taxon-name-part-type="genus" reg="Anexodus">Anexodus</tp:taxon-name-part></tp:taxon-name></italic> spp.: <bold>17–20</bold> Head, frontal view: <bold>17</bold> <italic><tp:taxon-name><tp:taxon-name-part taxon-name-part-type="genus" reg="Anexodus">Anexodus</tp:taxon-name-part> <tp:taxon-name-part taxon-name-part-type="species" reg="aquilus">aquilus</tp:taxon-name-part></tp:taxon-name></italic> Pascoe, holotype male <bold>18</bold> <italic><tp:taxon-name><tp:taxon-name-part taxon-name-part-type="genus" reg="Anexodus">Anexodus</tp:taxon-name-part> <tp:taxon-name-part taxon-name-part-type="species" reg="sarawakensis">sarawakensis</tp:taxon-name-part></tp:taxon-name></italic> Sudre, holotype male <bold>19</bold> <italic><tp:taxon-name><tp:taxon-name-part taxon-name-part-type="genus" reg="Anexodus">Anexodus</tp:taxon-name-part> <tp:taxon-name-part taxon-name-part-type="species" reg="syptakovae">syptakovae</tp:taxon-name-part></tp:taxon-name></italic> sp. n., holotype male <bold>20</bold> <italic><tp:taxon-name><tp:taxon-name-part taxon-name-part-type="genus" reg="Anexodus">Anexodus</tp:taxon-name-part> <tp:taxon-name-part taxon-name-part-type="species" reg="tufi">tufi</tp:taxon-name-part></tp:taxon-name></italic> sp. n., holotype male <bold>21–27</bold> Antenna: <bold>21</bold> <italic><tp:taxon-name><tp:taxon-name-part taxon-name-part-type="genus" reg="Anexodus">Anexodus</tp:taxon-name-part> <tp:taxon-name-part taxon-name-part-type="species" reg="aquilus">aquilus</tp:taxon-name-part></tp:taxon-name></italic> Pascoe, male <bold>22</bold> <italic><tp:taxon-name><tp:taxon-name-part taxon-name-part-type="genus" reg="Anexodus">Anexodus</tp:taxon-name-part> <tp:taxon-name-part taxon-name-part-type="species" reg="aquilus">aquilus</tp:taxon-name-part></tp:taxon-name></italic> Pascoe, female <bold>23</bold> <italic><tp:taxon-name><tp:taxon-name-part taxon-name-part-type="genus" reg="Anexodus">Anexodus</tp:taxon-name-part> <tp:taxon-name-part taxon-name-part-type="species" reg="sarawakensis">sarawakensis</tp:taxon-name-part></tp:taxon-name></italic> Sudre, male <bold>24</bold> <italic><tp:taxon-name><tp:taxon-name-part taxon-name-part-type="genus" reg="Anexodus">Anexodus</tp:taxon-name-part> <tp:taxon-name-part taxon-name-part-type="species" reg="sarawakensis">sarawakensis</tp:taxon-name-part></tp:taxon-name></italic> Sudre, female <bold>25</bold> <italic><tp:taxon-name><tp:taxon-name-part taxon-name-part-type="genus" reg="Anexodus">Anexodus</tp:taxon-name-part> <tp:taxon-name-part taxon-name-part-type="species" reg="syptakovae">syptakovae</tp:taxon-name-part></tp:taxon-name></italic> sp. n., male <bold>26</bold> <italic><tp:taxon-name><tp:taxon-name-part taxon-name-part-type="genus" reg="Anexodus">Anexodus</tp:taxon-name-part> <tp:taxon-name-part taxon-name-part-type="species" reg="tufi">tufi</tp:taxon-name-part></tp:taxon-name></italic> sp. n., male <bold>27</bold> <italic><tp:taxon-name><tp:taxon-name-part taxon-name-part-type="genus" reg="Anexodus">Anexodus</tp:taxon-name-part> <tp:taxon-name-part taxon-name-part-type="species" reg="tufi">tufi</tp:taxon-name-part></tp:taxon-name></italic> sp. n., female. Not to scale.</p></caption><graphic xmlns:xlink="http://www.w3.org/1999/xlink" xlink:href="zookeys-669-029-g004.jpg" position="float" orientation="portrait" xlink:type="simple" id="oo_132584.jpg"/></fig><fig id="F3" position="float" orientation="portrait"><label>Figures 9–16.</label><caption><p>Lateral habitus of <italic><tp:taxon-name><tp:taxon-name-part taxon-name-part-type="genus" reg="Anexodus">Anexodus</tp:taxon-name-part></tp:taxon-name></italic> spp.: <bold>9</bold> <italic><tp:taxon-name><tp:taxon-name-part taxon-name-part-type="genus" reg="Anexodus">Anexodus</tp:taxon-name-part> <tp:taxon-name-part taxon-name-part-type="species" reg="aquilus">aquilus</tp:taxon-name-part></tp:taxon-name></italic> Pascoe, holotype male <bold>10</bold> <italic><tp:taxon-name><tp:taxon-name-part taxon-name-part-type="genus" reg="Anexodus">Anexodus</tp:taxon-name-part> <tp:taxon-name-part taxon-name-part-type="species" reg="aquilus">aquilus</tp:taxon-name-part></tp:taxon-name></italic> Pascoe, female (= holotype of <italic><tp:taxon-name><tp:taxon-name-part taxon-name-part-type="genus" reg="Anexodus">Anexodus</tp:taxon-name-part> <tp:taxon-name-part taxon-name-part-type="species" reg="kuntzeni">kuntzeni</tp:taxon-name-part></tp:taxon-name></italic> Kriesche) <bold>11</bold> <italic><tp:taxon-name><tp:taxon-name-part taxon-name-part-type="genus" reg="Anexodus">Anexodus</tp:taxon-name-part> <tp:taxon-name-part taxon-name-part-type="species" reg="aquilus">aquilus</tp:taxon-name-part></tp:taxon-name></italic> Pascoe, large male from Trus Madi <bold>12</bold> <italic><tp:taxon-name><tp:taxon-name-part taxon-name-part-type="genus" reg="Anexodus">Anexodus</tp:taxon-name-part> <tp:taxon-name-part taxon-name-part-type="species" reg="syptakovae">syptakovae</tp:taxon-name-part></tp:taxon-name></italic> sp. n., holotype male <bold>13</bold> <italic><tp:taxon-name><tp:taxon-name-part taxon-name-part-type="genus" reg="Anexodus">Anexodus</tp:taxon-name-part> <tp:taxon-name-part taxon-name-part-type="species" reg="sarawakensis">sarawakensis</tp:taxon-name-part></tp:taxon-name></italic> Sudre, holotype male <bold>14</bold> <italic><tp:taxon-name><tp:taxon-name-part taxon-name-part-type="genus" reg="Anexodus">Anexodus</tp:taxon-name-part> <tp:taxon-name-part taxon-name-part-type="species" reg="sarawakensis">sarawakensis</tp:taxon-name-part></tp:taxon-name></italic> Sudre, paratype female <bold>15</bold> <italic><tp:taxon-name><tp:taxon-name-part taxon-name-part-type="genus" reg="Anexodus">Anexodus</tp:taxon-name-part> <tp:taxon-name-part taxon-name-part-type="species" reg="tufi">tufi</tp:taxon-name-part></tp:taxon-name></italic> sp. n., holotype male <bold>16</bold> <italic><tp:taxon-name><tp:taxon-name-part taxon-name-part-type="genus" reg="Anexodus">Anexodus</tp:taxon-name-part> <tp:taxon-name-part taxon-name-part-type="species" reg="tufi">tufi</tp:taxon-name-part></tp:taxon-name></italic> sp. n., paratype female. Scale bar 5 mm.</p></caption><graphic xmlns:xlink="http://www.w3.org/1999/xlink" xlink:href="zookeys-669-029-g003.jpg" position="float" orientation="portrait" xlink:type="simple" id="oo_132583.jpg"/></fig><fig id="F5" position="float" orientation="portrait"><label>Figures 28–34.</label><caption><p>
                <italic><tp:taxon-name><tp:taxon-name-part taxon-name-part-type="genus" reg="Anexodus">Anexodus</tp:taxon-name-part></tp:taxon-name></italic> species: <bold>28–31</bold> Aedeagus, ventral view: <bold>28</bold> <italic><tp:taxon-name><tp:taxon-name-part taxon-name-part-type="genus" reg="Anexodus">Anexodus</tp:taxon-name-part> <tp:taxon-name-part taxon-name-part-type="species" reg="aquilus">aquilus</tp:taxon-name-part></tp:taxon-name></italic> Pascoe, holotype <bold>29</bold> <italic><tp:taxon-name><tp:taxon-name-part taxon-name-part-type="genus" reg="Anexodus">Anexodus</tp:taxon-name-part> <tp:taxon-name-part taxon-name-part-type="species" reg="sarawakensis">sarawakensis</tp:taxon-name-part></tp:taxon-name></italic> Sudre, holotype <bold>30</bold> <italic><tp:taxon-name><tp:taxon-name-part taxon-name-part-type="genus" reg="Anexodus">Anexodus</tp:taxon-name-part> <tp:taxon-name-part taxon-name-part-type="species" reg="syptakovae">syptakovae</tp:taxon-name-part></tp:taxon-name></italic> sp. n., holotype <bold>31</bold> <italic><tp:taxon-name><tp:taxon-name-part taxon-name-part-type="genus" reg="Anexodus">Anexodus</tp:taxon-name-part> <tp:taxon-name-part taxon-name-part-type="species" reg="tufi">tufi</tp:taxon-name-part></tp:taxon-name></italic> sp. n., holotype <bold>32–34</bold> Spermatheca: <bold>32</bold> <italic><tp:taxon-name><tp:taxon-name-part taxon-name-part-type="genus" reg="Anexodus">Anexodus</tp:taxon-name-part> <tp:taxon-name-part taxon-name-part-type="species" reg="aquilus">aquilus</tp:taxon-name-part></tp:taxon-name></italic> Pascoe <bold>33</bold> <italic><tp:taxon-name><tp:taxon-name-part taxon-name-part-type="genus" reg="Anexodus">Anexodus</tp:taxon-name-part> <tp:taxon-name-part taxon-name-part-type="species" reg="tufi">tufi</tp:taxon-name-part></tp:taxon-name></italic> sp. n. <bold>34</bold> <italic><tp:taxon-name><tp:taxon-name-part taxon-name-part-type="genus" reg="Anexodus">Anexodus</tp:taxon-name-part> <tp:taxon-name-part taxon-name-part-type="species" reg="sarawakensis">sarawakensis</tp:taxon-name-part></tp:taxon-name></italic> Sudre. Not to scale.</p></caption><graphic xmlns:xlink="http://www.w3.org/1999/xlink" xlink:href="zookeys-669-029-g005.jpg" position="float" orientation="portrait" xlink:type="simple" id="oo_132585.jpg"/></fig></tp:treatment-sec></tp:taxon-treatment>
