# Supplementary material for: Taxonomic revision of the endemic Bornean genera Anexodus Pascoe and Pantilema Aurivillius (Coleoptera, Cerambycidae, Lamiinae)
Source: Zookeys. 2017 Apr 20;(669):29–51. doi: 10.3897/zookeys.669.12608 (PMC5523371; doi:10.3897/zookeys.669.12608)
Supplement: XML Treatment for Anexodus aquilus [file zookeys.669.12608-treatment2.xml]

<!DOCTYPE tp:taxon-treatment
  PUBLIC "-//TaxonX//DTD Taxonomic Treatment Publishing DTD v0 20100105//EN" "tax-treatment-NSO.dtd">
<tp:taxon-treatment xmlns:tp="http://www.plazi.org/taxpub"><tp:treatment-meta><kwd-group><label>Taxon classification</label><kwd><named-content xmlns:xlink="http://www.w3.org/1999/xlink" content-type="kingdom">Animalia</named-content></kwd><kwd><named-content xmlns:xlink="http://www.w3.org/1999/xlink" content-type="order">Coleoptera</named-content></kwd><kwd><named-content xmlns:xlink="http://www.w3.org/1999/xlink" content-type="family">Cerambycidae</named-content></kwd></kwd-group><mixed-citation publication-type="journal"><person-group><name><surname>Gabriš</surname><given-names>Radim</given-names></name><name><surname>Trnka</surname><given-names>Filip</given-names></name><name><surname>Wahab</surname><given-names>Rodzay Abdul</given-names></name><name><surname>Kundrata</surname><given-names>Robin</given-names></name></person-group><article-title>Taxonomic revision of the endemic Bornean genera <italic><tp:taxon-name><tp:taxon-name-part taxon-name-part-type="genus" reg="Anexodus">Anexodus</tp:taxon-name-part></tp:taxon-name></italic> Pascoe and <italic><tp:taxon-name><tp:taxon-name-part taxon-name-part-type="genus" reg="Pantilema">Pantilema</tp:taxon-name-part></tp:taxon-name></italic> Aurivillius (<tp:taxon-name><tp:taxon-name-part taxon-name-part-type="order">Coleoptera</tp:taxon-name-part></tp:taxon-name>, <tp:taxon-name><tp:taxon-name-part taxon-name-part-type="family">Cerambycidae</tp:taxon-name-part></tp:taxon-name>, <tp:taxon-name><tp:taxon-name-part taxon-name-part-type="subfamily">Lamiinae</tp:taxon-name-part></tp:taxon-name>)</article-title><source>Zookeys</source><day>20</day><month>4</month><year>2017</year><volume>2017</volume><issue>669</issue><fpage>29</fpage><lpage>51</lpage><pub-id pub-id-type="doi">10.3897/zookeys.669.12608</pub-id></mixed-citation></tp:treatment-meta><tp:nomenclature><tp:taxon-name>
            <tp:taxon-name-part taxon-name-part-type="genus" reg="Anexodus">Anexodus</tp:taxon-name-part>
            <tp:taxon-name-part taxon-name-part-type="species" reg="aquilus">aquilus</tp:taxon-name-part>
          </tp:taxon-name><tp:taxon-authority>Pascoe, 1886</tp:taxon-authority><xref ref-type="fig" rid="F1">Figs 1–3</xref><xref ref-type="fig" rid="F3">, 9–11</xref><xref ref-type="fig" rid="F4">, 17</xref><xref ref-type="fig" rid="F4">, 21</xref><xref ref-type="fig" rid="F4">, 22</xref><xref ref-type="fig" rid="F5">, 28</xref><xref ref-type="fig" rid="F5">, 32</xref><tp:nomenclature-citation-list><tp:nomenclature-citation><tp:taxon-name>
                <tp:taxon-name-part taxon-name-part-type="genus" reg="Anexodus">Anexodus</tp:taxon-name-part> <tp:taxon-name-part taxon-name-part-type="species" reg="aquilus">aquilus</tp:taxon-name-part></tp:taxon-name><comment>Pascoe, 1886: 242.</comment></tp:nomenclature-citation><tp:nomenclature-citation><tp:taxon-name>
                <tp:taxon-name-part taxon-name-part-type="genus" reg="Anexodus">Anexodus</tp:taxon-name-part> <tp:taxon-name-part taxon-name-part-type="species" reg="kuntzeni">kuntzeni</tp:taxon-name-part></tp:taxon-name><comment>Kriesche, 1924: 291; synonymized by <xref ref-type="bibr" rid="B6">Breuning (1950)</xref>: 258.</comment></tp:nomenclature-citation></tp:nomenclature-citation-list></tp:nomenclature><tp:treatment-sec sec-type="type material" id="SECID0EXGAE"><title>Type material examined</title><p>(<italic><tp:taxon-name><tp:taxon-name-part taxon-name-part-type="genus" reg="Anexodus">A.</tp:taxon-name-part> <tp:taxon-name-part taxon-name-part-type="species" reg="aquilus">aquilus</tp:taxon-name-part></tp:taxon-name></italic>). Holotype, male, [Malaysia] “Type [circular label with red margin, printed] // N / Borneo [blue oval label, handwritten] // <italic><tp:taxon-name><tp:taxon-name-part taxon-name-part-type="genus" reg="Anexodus">Anexodus</tp:taxon-name-part></tp:taxon-name></italic> / <italic><tp:taxon-name><tp:taxon-name-part taxon-name-part-type="species" reg="aquilus">aquilus</tp:taxon-name-part></tp:taxon-name></italic> / type Pasc. [handwritten] // <italic><tp:taxon-name><tp:taxon-name-part taxon-name-part-type="genus" reg="Anexodus">Anexodus</tp:taxon-name-part></tp:taxon-name></italic> / <italic><tp:taxon-name><tp:taxon-name-part taxon-name-part-type="species" reg="aquilus">aquilus</tp:taxon-name-part></tp:taxon-name></italic> / N. Borneo Pa [handwritten] // Pascoe / Coll. / 93-60” (<named-content xmlns:xlink="http://www.w3.org/1999/xlink" content-type="dwc:institutional_code" xlink:type="simple">BMNH</named-content>).</p><fig id="F1" position="float" orientation="portrait"><label>Figures 1–4.</label><caption><p>Dorsal habitus of <italic><tp:taxon-name><tp:taxon-name-part taxon-name-part-type="genus" reg="Anexodus">Anexodus</tp:taxon-name-part></tp:taxon-name></italic> spp.: <bold>1</bold> <italic><tp:taxon-name><tp:taxon-name-part taxon-name-part-type="genus" reg="Anexodus">Anexodus</tp:taxon-name-part> <tp:taxon-name-part taxon-name-part-type="species" reg="aquilus">aquilus</tp:taxon-name-part></tp:taxon-name></italic> Pascoe, holotype male <bold>2</bold> <italic><tp:taxon-name><tp:taxon-name-part taxon-name-part-type="genus" reg="Anexodus">Anexodus</tp:taxon-name-part> <tp:taxon-name-part taxon-name-part-type="species" reg="aquilus">aquilus</tp:taxon-name-part></tp:taxon-name></italic> Pascoe, female (= holotype of <italic><tp:taxon-name><tp:taxon-name-part taxon-name-part-type="genus" reg="Anexodus">Anexodus</tp:taxon-name-part> <tp:taxon-name-part taxon-name-part-type="species" reg="kuntzeni">kuntzeni</tp:taxon-name-part></tp:taxon-name></italic> Kriesche) <bold>3</bold> <italic><tp:taxon-name><tp:taxon-name-part taxon-name-part-type="genus" reg="Anexodus">Anexodus</tp:taxon-name-part> <tp:taxon-name-part taxon-name-part-type="species" reg="aquilus">aquilus</tp:taxon-name-part></tp:taxon-name></italic> Pascoe, large male from Trus Madi <bold>4</bold> <italic><tp:taxon-name><tp:taxon-name-part taxon-name-part-type="genus" reg="Anexodus">Anexodus</tp:taxon-name-part> <tp:taxon-name-part taxon-name-part-type="species" reg="syptakovae">syptakovae</tp:taxon-name-part></tp:taxon-name></italic> sp. n., holotype male. Scale bar = 5 mm.</p></caption><graphic xmlns:xlink="http://www.w3.org/1999/xlink" xlink:href="zookeys-669-029-g001.jpg" position="float" orientation="portrait" xlink:type="simple" id="oo_132589.jpg"/></fig></tp:treatment-sec><tp:treatment-sec sec-type="type material" id="SECID0ECLAE"><title>Type material examined</title><p>(<italic><tp:taxon-name><tp:taxon-name-part taxon-name-part-type="genus" reg="Anexodus">A.</tp:taxon-name-part> <tp:taxon-name-part taxon-name-part-type="species" reg="kuntzeni">kuntzeni</tp:taxon-name-part></tp:taxon-name></italic>). Holotype, female, [Malaysia] “N:Borneo / Kina-Balu-Geb. / Waterstradt S. [printed] // <italic><tp:taxon-name><tp:taxon-name-part taxon-name-part-type="genus" reg="Anexodus">Anexodus</tp:taxon-name-part></tp:taxon-name></italic> / <italic>küntzeni</italic> Kriesche / Typ! [handwritten] // <italic><tp:taxon-name><tp:taxon-name-part taxon-name-part-type="genus" reg="Anexodus">Anexodus</tp:taxon-name-part></tp:taxon-name></italic> / <italic><tp:taxon-name><tp:taxon-name-part taxon-name-part-type="species" reg="aquilus">aquilus</tp:taxon-name-part></tp:taxon-name></italic> Pasc. / Breuning dét. // HOLOTYPUS / <italic><tp:taxon-name><tp:taxon-name-part taxon-name-part-type="genus" reg="Anexodus">Anexodus</tp:taxon-name-part></tp:taxon-name></italic> / <italic><tp:taxon-name><tp:taxon-name-part taxon-name-part-type="species" reg="kuntzeni">kuntzeni</tp:taxon-name-part></tp:taxon-name></italic> <xref ref-type="bibr" rid="B21">Kriesche 1924</xref> / labelled by <named-content xmlns:xlink="http://www.w3.org/1999/xlink" content-type="dwc:institutional_code" xlink:type="simple">MNHUB</named-content> 2014 [red label, printed]” (<named-content xmlns:xlink="http://www.w3.org/1999/xlink" content-type="dwc:institutional_code" xlink:type="simple">MNHUB</named-content>); male, “N:Borneo / Kina-Balu-Geb. / Waterstradt S. [printed] // <italic><tp:taxon-name><tp:taxon-name-part taxon-name-part-type="genus" reg="Anexodus">Anexodus</tp:taxon-name-part></tp:taxon-name></italic> / <italic>küntzeni</italic> Kriesche / Paratyp! [handwritten] // PARATYPUS / <italic><tp:taxon-name><tp:taxon-name-part taxon-name-part-type="genus" reg="Anexodus">Anexodus</tp:taxon-name-part></tp:taxon-name></italic> / <italic><tp:taxon-name><tp:taxon-name-part taxon-name-part-type="species" reg="kuntzeni">kuntzeni</tp:taxon-name-part></tp:taxon-name></italic> <xref ref-type="bibr" rid="B21">Kriesche 1924</xref> / labelled by <named-content xmlns:xlink="http://www.w3.org/1999/xlink" content-type="dwc:institutional_code" xlink:type="simple">MNHUB</named-content> 2014 [red label, printed]” (<named-content xmlns:xlink="http://www.w3.org/1999/xlink" content-type="dwc:institutional_code" xlink:type="simple">MNHUB</named-content>); female, “N. Borneo / Kinabalů [handwritten] // <italic><tp:taxon-name><tp:taxon-name-part taxon-name-part-type="genus" reg="Anexodus">Anexodus</tp:taxon-name-part></tp:taxon-name></italic> / <italic>küntzeni</italic> [handwritten] // <italic><tp:taxon-name><tp:taxon-name-part taxon-name-part-type="genus" reg="Anexodus">Anexodus</tp:taxon-name-part></tp:taxon-name></italic> / <italic><tp:taxon-name><tp:taxon-name-part taxon-name-part-type="species" reg="aquilus">aquilus</tp:taxon-name-part></tp:taxon-name></italic> Pasc. / Breuning dét. // PARATYPUS / <italic><tp:taxon-name><tp:taxon-name-part taxon-name-part-type="genus" reg="Anexodus">Anexodus</tp:taxon-name-part></tp:taxon-name></italic> / <italic><tp:taxon-name><tp:taxon-name-part taxon-name-part-type="species" reg="kuntzeni">kuntzeni</tp:taxon-name-part></tp:taxon-name></italic> <xref ref-type="bibr" rid="B21">Kriesche 1924</xref> / labelled by <named-content xmlns:xlink="http://www.w3.org/1999/xlink" content-type="dwc:institutional_code" xlink:type="simple">MNHUB</named-content> 2014” (<named-content xmlns:xlink="http://www.w3.org/1999/xlink" content-type="dwc:institutional_code" xlink:type="simple">MNHUB</named-content>).</p></tp:treatment-sec><tp:treatment-sec sec-type="material" id="SECID0ENQAE"><title>Other material examined.</title><p>Female, “Malaysia, Sabah, / Crocker Range 20- / IV-2007 Cope / collection” (<abbrev xmlns:xlink="http://www.w3.org/1999/xlink" xlink:title="personal collection of James S. Cope, San Jose, CA, USA" id="ABBRID0ETQAE" xlink:type="simple">PCJC</abbrev>); female, “Malaysia, Sabah / Crocker Range / III-22-2009 / local coll” (<abbrev xmlns:xlink="http://www.w3.org/1999/xlink" xlink:title="personal collection of Daniel J. Heffern, Houston, TX, USA" id="ABBRID0EXQAE" xlink:type="simple">PCDH</abbrev>); female, “Malaysia, Sabah / Sandakan / II-12-2007 / local coll // <italic><tp:taxon-name><tp:taxon-name-part taxon-name-part-type="genus" reg="Anexodus">Anexodus</tp:taxon-name-part></tp:taxon-name></italic> / <italic><tp:taxon-name><tp:taxon-name-part taxon-name-part-type="species" reg="aquilus">aquilus</tp:taxon-name-part></tp:taxon-name></italic> Pasc. / det. D. Heffern ‘07” (<abbrev xmlns:xlink="http://www.w3.org/1999/xlink" xlink:title="personal collection of Daniel J. Heffern, Houston, TX, USA" id="ABBRID0EMRAE" xlink:type="simple">PCDH</abbrev>); female, “Malaysia, Sabah / Ranau 700 m / IV-23-2015 / local coll” (<abbrev xmlns:xlink="http://www.w3.org/1999/xlink" xlink:title="personal collection of Daniel J. Heffern, Houston, TX, USA" id="ABBRID0EQRAE" xlink:type="simple">PCDH</abbrev>); female, “Malaysia, Sabah / Tenom / III-2-2008 / local coll” (<abbrev xmlns:xlink="http://www.w3.org/1999/xlink" xlink:title="personal collection of Daniel J. Heffern, Houston, TX, USA" id="ABBRID0EURAE" xlink:type="simple">PCDH</abbrev>); male, “Malaysia, Sabah, Mt. / Trus Madi 26-IV-2010 / Cope Collection” (<abbrev xmlns:xlink="http://www.w3.org/1999/xlink" xlink:title="personal collection of James S. Cope, San Jose, CA, USA" id="ABBRID0EYRAE" xlink:type="simple">PCJC</abbrev>); male, “Malaysia, Sabah, Mt. / Trus Madi 26-V-2012 / Cope Collection” (<abbrev xmlns:xlink="http://www.w3.org/1999/xlink" xlink:title="personal collection of James S. Cope, San Jose, CA, USA" id="ABBRID0E3RAE" xlink:type="simple">PCJC</abbrev>); male, “Malaysia, Sabah / Mt. Trus-Madi / IV-15-2005 / local coll // <italic><tp:taxon-name><tp:taxon-name-part taxon-name-part-type="genus" reg="Anexodus">Anexodus</tp:taxon-name-part></tp:taxon-name></italic> / <italic><tp:taxon-name><tp:taxon-name-part taxon-name-part-type="species" reg="aquilus">aquilus</tp:taxon-name-part></tp:taxon-name></italic> / Pascoe / det. J. Sudre” (<abbrev xmlns:xlink="http://www.w3.org/1999/xlink" xlink:title="personal collection of Daniel J. Heffern, Houston, TX, USA" id="ABBRID0ERSAE" xlink:type="simple">PCDH</abbrev>).</p></tp:treatment-sec><tp:treatment-sec sec-type="Differential diagnosis" id="SECID0EVSAE"><title>Differential diagnosis.</title><p>This species is similar to <italic><tp:taxon-name><tp:taxon-name-part taxon-name-part-type="genus" reg="Anexodus">A.</tp:taxon-name-part> <tp:taxon-name-part taxon-name-part-type="species" reg="tufi">tufi</tp:taxon-name-part></tp:taxon-name></italic> sp. n. in general habitus, yellowish stripes on dorsal body surface and a labrum with the entire surface punctured but differs in having apex of scape with a distinct lateral hook-shaped projection (simple in <italic><tp:taxon-name><tp:taxon-name-part taxon-name-part-type="genus" reg="Anexodus">A.</tp:taxon-name-part> <tp:taxon-name-part taxon-name-part-type="species" reg="tufi">tufi</tp:taxon-name-part></tp:taxon-name></italic> sp. n.; Figs <xref ref-type="fig" rid="F4">21</xref>, <xref ref-type="fig" rid="F4">22</xref>, <xref ref-type="fig" rid="F4">26</xref>, <xref ref-type="fig" rid="F4">27</xref>), relatively longer parameres (Fig. <xref ref-type="fig" rid="F5">28</xref>), and a widened second half of spermatheca (Fig. <xref ref-type="fig" rid="F5">32</xref>).</p></tp:treatment-sec><tp:treatment-sec sec-type="description" id="SECID0EJUAE"><title>Description.</title><p>Holotype (male). <abbrev xmlns:xlink="http://www.w3.org/1999/xlink" xlink:title="body length" id="ABBRID0EPUAE" xlink:type="simple">BL</abbrev> 11.5 mm, <abbrev xmlns:xlink="http://www.w3.org/1999/xlink" xlink:title="body width" id="ABBRID0ETUAE" xlink:type="simple">BW</abbrev> 3.8 mm. Body brown with yellowish stripes extending from vertex through sides of pronotum to basal part of elytra; mouthparts lighter; antennae reddish brown. Body densely clothed with very short brown pubescence. Head about as wide as anterior margin of pronotum. Labrum transverse, with whole surface moderately sparsely, irregularly punctured (Fig. <xref ref-type="fig" rid="F4">17</xref>). Eyes moderately emarginate at antennal articulations (Figs <xref ref-type="fig" rid="F3">9–11</xref>). Antennae 0.9 times as long as body; scape gradually slightly widened towards apex, thickest at apical part, apex with a distinct lateral hook-shaped projection (Fig. <xref ref-type="fig" rid="F4">21–22</xref>); the relative ratio of antennomere lengths 3.3 : 1.6 : 1.0 : 1.2 : 1.1 : 0.9 : 0.8 : 0.6 : 0.6 : 0.6 : 1.1.</p><p>Prothorax as long as wide, laterally with one distinct tubercle; pronotal disc with a pair of indistinct tubercles near middle and one median at second half; pronotal tubercles punctate. Prosternum in front of coxae 0.9 times shorter than diameter of coxal cavity. Scutellum transverse, two times as wide as long. Elytra elongate, 1.6 times as long as wide at widest part, 1.7 times as long as pronotum, widest near middle; each elytron with three rows of indistinct tubercles, inner row forming a distinct ridge basally; sparsely covered with large deep punctures arranged in slightly irregular rows. Legs long, slender; relative lengths of metatarsomeres 1.0 : 0.5 : 1.0 : 2.0.</p><p>Male genitalia with tegmen elongate, widest near middle, basally with very short strut; parameres elongate, 3.5 times longer than wide, apically with long setae (Fig. <xref ref-type="fig" rid="F5">28</xref>). Penis subparallel-sided, apically truncate; dorsal struts diverged from about 1/3 of penis length. Internal sac long, with paired small medial sclerites and distinct flagellar sclerites.</p><p>Variability in males. <abbrev xmlns:xlink="http://www.w3.org/1999/xlink" xlink:title="body length" id="ABBRID0EMVAE" xlink:type="simple">BL</abbrev> 9.1–12.5 mm, <abbrev xmlns:xlink="http://www.w3.org/1999/xlink" xlink:title="body width" id="ABBRID0EQVAE" xlink:type="simple">BW</abbrev> 3.1–4.2 mm. Antennae are either reddish brown, brown or black. There is a gradual morphological variation in the pronotal and elytral tubercles, ranging from the less distinct tubercles in the holotype (Figs <xref ref-type="fig" rid="F1">1</xref>, <xref ref-type="fig" rid="F3">9</xref>) through the more distinct tubercles in most specimens to the strongly developed tubercles with inner elytral row forming a conspicuous ridge basally in the specimens from Trus Madi (Figs <xref ref-type="fig" rid="F1">3</xref>, <xref ref-type="fig" rid="F3">11</xref>).</p><p>Female. Most characters same as for males. <abbrev xmlns:xlink="http://www.w3.org/1999/xlink" xlink:title="body length" id="ABBRID0EGWAE" xlink:type="simple">BL</abbrev> 10.0–13.0 mm, <abbrev xmlns:xlink="http://www.w3.org/1999/xlink" xlink:title="body width" id="ABBRID0EKWAE" xlink:type="simple">BW</abbrev> 3.2–4.5 mm. Body more convex dorsally, with distinct tubercles on pronotum and elytra. Antennae shorter, 0.6–0.7 times as long as body. Elytra 1.7 times as long as wide, 2.0–2.1 times as long as pronotum. Spermatheca sclerotized, slender, elongate, curved, widened at second half, gradually tapered toward apex; sclerotized part of spermathecal duct simple (Fig. <xref ref-type="fig" rid="F5">32</xref>).</p></tp:treatment-sec><tp:treatment-sec sec-type="distribution" id="SECID0ESWAE"><title>Distribution.</title><p>Malaysia: Borneo (Sabah; Fig. <xref ref-type="fig" rid="F8">43</xref>).</p></tp:treatment-sec><tp:treatment-sec><!--Section generated to contain objects referenced in tp:taxon-treatment.--><fig id="F3" position="float" orientation="portrait"><label>Figures 9–16.</label><caption><p>Lateral habitus of <italic><tp:taxon-name><tp:taxon-name-part taxon-name-part-type="genus" reg="Anexodus">Anexodus</tp:taxon-name-part></tp:taxon-name></italic> spp.: <bold>9</bold> <italic><tp:taxon-name><tp:taxon-name-part taxon-name-part-type="genus" reg="Anexodus">Anexodus</tp:taxon-name-part> <tp:taxon-name-part taxon-name-part-type="species" reg="aquilus">aquilus</tp:taxon-name-part></tp:taxon-name></italic> Pascoe, holotype male <bold>10</bold> <italic><tp:taxon-name><tp:taxon-name-part taxon-name-part-type="genus" reg="Anexodus">Anexodus</tp:taxon-name-part> <tp:taxon-name-part taxon-name-part-type="species" reg="aquilus">aquilus</tp:taxon-name-part></tp:taxon-name></italic> Pascoe, female (= holotype of <italic><tp:taxon-name><tp:taxon-name-part taxon-name-part-type="genus" reg="Anexodus">Anexodus</tp:taxon-name-part> <tp:taxon-name-part taxon-name-part-type="species" reg="kuntzeni">kuntzeni</tp:taxon-name-part></tp:taxon-name></italic> Kriesche) <bold>11</bold> <italic><tp:taxon-name><tp:taxon-name-part taxon-name-part-type="genus" reg="Anexodus">Anexodus</tp:taxon-name-part> <tp:taxon-name-part taxon-name-part-type="species" reg="aquilus">aquilus</tp:taxon-name-part></tp:taxon-name></italic> Pascoe, large male from Trus Madi <bold>12</bold> <italic><tp:taxon-name><tp:taxon-name-part taxon-name-part-type="genus" reg="Anexodus">Anexodus</tp:taxon-name-part> <tp:taxon-name-part taxon-name-part-type="species" reg="syptakovae">syptakovae</tp:taxon-name-part></tp:taxon-name></italic> sp. n., holotype male <bold>13</bold> <italic><tp:taxon-name><tp:taxon-name-part taxon-name-part-type="genus" reg="Anexodus">Anexodus</tp:taxon-name-part> <tp:taxon-name-part taxon-name-part-type="species" reg="sarawakensis">sarawakensis</tp:taxon-name-part></tp:taxon-name></italic> Sudre, holotype male <bold>14</bold> <italic><tp:taxon-name><tp:taxon-name-part taxon-name-part-type="genus" reg="Anexodus">Anexodus</tp:taxon-name-part> <tp:taxon-name-part taxon-name-part-type="species" reg="sarawakensis">sarawakensis</tp:taxon-name-part></tp:taxon-name></italic> Sudre, paratype female <bold>15</bold> <italic><tp:taxon-name><tp:taxon-name-part taxon-name-part-type="genus" reg="Anexodus">Anexodus</tp:taxon-name-part> <tp:taxon-name-part taxon-name-part-type="species" reg="tufi">tufi</tp:taxon-name-part></tp:taxon-name></italic> sp. n., holotype male <bold>16</bold> <italic><tp:taxon-name><tp:taxon-name-part taxon-name-part-type="genus" reg="Anexodus">Anexodus</tp:taxon-name-part> <tp:taxon-name-part taxon-name-part-type="species" reg="tufi">tufi</tp:taxon-name-part></tp:taxon-name></italic> sp. n., paratype female. Scale bar 5 mm.</p></caption><graphic xmlns:xlink="http://www.w3.org/1999/xlink" xlink:href="zookeys-669-029-g003.jpg" position="float" orientation="portrait" xlink:type="simple" id="oo_132583.jpg"/></fig><fig id="F4" position="float" orientation="portrait"><label>Figures 17–27.</label><caption><p>
                <italic><tp:taxon-name><tp:taxon-name-part taxon-name-part-type="genus" reg="Anexodus">Anexodus</tp:taxon-name-part></tp:taxon-name></italic> spp.: <bold>17–20</bold> Head, frontal view: <bold>17</bold> <italic><tp:taxon-name><tp:taxon-name-part taxon-name-part-type="genus" reg="Anexodus">Anexodus</tp:taxon-name-part> <tp:taxon-name-part taxon-name-part-type="species" reg="aquilus">aquilus</tp:taxon-name-part></tp:taxon-name></italic> Pascoe, holotype male <bold>18</bold> <italic><tp:taxon-name><tp:taxon-name-part taxon-name-part-type="genus" reg="Anexodus">Anexodus</tp:taxon-name-part> <tp:taxon-name-part taxon-name-part-type="species" reg="sarawakensis">sarawakensis</tp:taxon-name-part></tp:taxon-name></italic> Sudre, holotype male <bold>19</bold> <italic><tp:taxon-name><tp:taxon-name-part taxon-name-part-type="genus" reg="Anexodus">Anexodus</tp:taxon-name-part> <tp:taxon-name-part taxon-name-part-type="species" reg="syptakovae">syptakovae</tp:taxon-name-part></tp:taxon-name></italic> sp. n., holotype male <bold>20</bold> <italic><tp:taxon-name><tp:taxon-name-part taxon-name-part-type="genus" reg="Anexodus">Anexodus</tp:taxon-name-part> <tp:taxon-name-part taxon-name-part-type="species" reg="tufi">tufi</tp:taxon-name-part></tp:taxon-name></italic> sp. n., holotype male <bold>21–27</bold> Antenna: <bold>21</bold> <italic><tp:taxon-name><tp:taxon-name-part taxon-name-part-type="genus" reg="Anexodus">Anexodus</tp:taxon-name-part> <tp:taxon-name-part taxon-name-part-type="species" reg="aquilus">aquilus</tp:taxon-name-part></tp:taxon-name></italic> Pascoe, male <bold>22</bold> <italic><tp:taxon-name><tp:taxon-name-part taxon-name-part-type="genus" reg="Anexodus">Anexodus</tp:taxon-name-part> <tp:taxon-name-part taxon-name-part-type="species" reg="aquilus">aquilus</tp:taxon-name-part></tp:taxon-name></italic> Pascoe, female <bold>23</bold> <italic><tp:taxon-name><tp:taxon-name-part taxon-name-part-type="genus" reg="Anexodus">Anexodus</tp:taxon-name-part> <tp:taxon-name-part taxon-name-part-type="species" reg="sarawakensis">sarawakensis</tp:taxon-name-part></tp:taxon-name></italic> Sudre, male <bold>24</bold> <italic><tp:taxon-name><tp:taxon-name-part taxon-name-part-type="genus" reg="Anexodus">Anexodus</tp:taxon-name-part> <tp:taxon-name-part taxon-name-part-type="species" reg="sarawakensis">sarawakensis</tp:taxon-name-part></tp:taxon-name></italic> Sudre, female <bold>25</bold> <italic><tp:taxon-name><tp:taxon-name-part taxon-name-part-type="genus" reg="Anexodus">Anexodus</tp:taxon-name-part> <tp:taxon-name-part taxon-name-part-type="species" reg="syptakovae">syptakovae</tp:taxon-name-part></tp:taxon-name></italic> sp. n., male <bold>26</bold> <italic><tp:taxon-name><tp:taxon-name-part taxon-name-part-type="genus" reg="Anexodus">Anexodus</tp:taxon-name-part> <tp:taxon-name-part taxon-name-part-type="species" reg="tufi">tufi</tp:taxon-name-part></tp:taxon-name></italic> sp. n., male <bold>27</bold> <italic><tp:taxon-name><tp:taxon-name-part taxon-name-part-type="genus" reg="Anexodus">Anexodus</tp:taxon-name-part> <tp:taxon-name-part taxon-name-part-type="species" reg="tufi">tufi</tp:taxon-name-part></tp:taxon-name></italic> sp. n., female. Not to scale.</p></caption><graphic xmlns:xlink="http://www.w3.org/1999/xlink" xlink:href="zookeys-669-029-g004.jpg" position="float" orientation="portrait" xlink:type="simple" id="oo_132584.jpg"/></fig><fig id="F5" position="float" orientation="portrait"><label>Figures 28–34.</label><caption><p>
                <italic><tp:taxon-name><tp:taxon-name-part taxon-name-part-type="genus" reg="Anexodus">Anexodus</tp:taxon-name-part></tp:taxon-name></italic> species: <bold>28–31</bold> Aedeagus, ventral view: <bold>28</bold> <italic><tp:taxon-name><tp:taxon-name-part taxon-name-part-type="genus" reg="Anexodus">Anexodus</tp:taxon-name-part> <tp:taxon-name-part taxon-name-part-type="species" reg="aquilus">aquilus</tp:taxon-name-part></tp:taxon-name></italic> Pascoe, holotype <bold>29</bold> <italic><tp:taxon-name><tp:taxon-name-part taxon-name-part-type="genus" reg="Anexodus">Anexodus</tp:taxon-name-part> <tp:taxon-name-part taxon-name-part-type="species" reg="sarawakensis">sarawakensis</tp:taxon-name-part></tp:taxon-name></italic> Sudre, holotype <bold>30</bold> <italic><tp:taxon-name><tp:taxon-name-part taxon-name-part-type="genus" reg="Anexodus">Anexodus</tp:taxon-name-part> <tp:taxon-name-part taxon-name-part-type="species" reg="syptakovae">syptakovae</tp:taxon-name-part></tp:taxon-name></italic> sp. n., holotype <bold>31</bold> <italic><tp:taxon-name><tp:taxon-name-part taxon-name-part-type="genus" reg="Anexodus">Anexodus</tp:taxon-name-part> <tp:taxon-name-part taxon-name-part-type="species" reg="tufi">tufi</tp:taxon-name-part></tp:taxon-name></italic> sp. n., holotype <bold>32–34</bold> Spermatheca: <bold>32</bold> <italic><tp:taxon-name><tp:taxon-name-part taxon-name-part-type="genus" reg="Anexodus">Anexodus</tp:taxon-name-part> <tp:taxon-name-part taxon-name-part-type="species" reg="aquilus">aquilus</tp:taxon-name-part></tp:taxon-name></italic> Pascoe <bold>33</bold> <italic><tp:taxon-name><tp:taxon-name-part taxon-name-part-type="genus" reg="Anexodus">Anexodus</tp:taxon-name-part> <tp:taxon-name-part taxon-name-part-type="species" reg="tufi">tufi</tp:taxon-name-part></tp:taxon-name></italic> sp. n. <bold>34</bold> <italic><tp:taxon-name><tp:taxon-name-part taxon-name-part-type="genus" reg="Anexodus">Anexodus</tp:taxon-name-part> <tp:taxon-name-part taxon-name-part-type="species" reg="sarawakensis">sarawakensis</tp:taxon-name-part></tp:taxon-name></italic> Sudre. Not to scale.</p></caption><graphic xmlns:xlink="http://www.w3.org/1999/xlink" xlink:href="zookeys-669-029-g005.jpg" position="float" orientation="portrait" xlink:type="simple" id="oo_132585.jpg"/></fig><fig id="F8" position="float" orientation="portrait"><label>Figure 43.</label><caption><p>The distribution of <tp:taxon-name><tp:taxon-name-part taxon-name-part-type="tribe">Morimopsini</tp:taxon-name-part></tp:taxon-name> in Borneo. A <italic><tp:taxon-name><tp:taxon-name-part taxon-name-part-type="genus" reg="Anexodus">Anexodus</tp:taxon-name-part></tp:taxon-name></italic> Pascoe, B <italic><tp:taxon-name><tp:taxon-name-part taxon-name-part-type="genus" reg="Borneostyrax">Borneostyrax</tp:taxon-name-part></tp:taxon-name></italic> Gabriš, Kundrata &amp; Trnka, D <italic><tp:taxon-name><tp:taxon-name-part taxon-name-part-type="genus" reg="Dolichostyrax">Dolichostyrax</tp:taxon-name-part></tp:taxon-name></italic> Aurivillius, E <italic><tp:taxon-name><tp:taxon-name-part taxon-name-part-type="genus" reg="Eurystyrax">Eurystyrax</tp:taxon-name-part></tp:taxon-name></italic> Gabriš, Kundrata &amp; Trnka, M <italic><tp:taxon-name><tp:taxon-name-part taxon-name-part-type="genus" reg="Microdolichostyrax">Microdolichostyrax</tp:taxon-name-part></tp:taxon-name></italic> Gabriš, Kundrata &amp; Trnka, P <italic><tp:taxon-name><tp:taxon-name-part taxon-name-part-type="genus" reg="Pantilema">Pantilema</tp:taxon-name-part></tp:taxon-name></italic> Aurivillius.</p></caption><graphic xmlns:xlink="http://www.w3.org/1999/xlink" xlink:href="zookeys-669-029-g008.jpg" position="float" orientation="portrait" xlink:type="simple" id="oo_132590.jpg"/></fig></tp:treatment-sec><ref-list><ref id="B6"><mixed-citation xmlns:xlink="http://www.w3.org/1999/xlink" xlink:type="simple">
          <person-group><name name-style="western"><surname>Breuning</surname><given-names>S</given-names></name></person-group> (<year>1950</year>) <article-title>Revision des “<tp:taxon-name><tp:taxon-name-part taxon-name-part-type="tribe">Morimopsini</tp:taxon-name-part></tp:taxon-name>”.</article-title> <source><tp:taxon-name><tp:taxon-name-part taxon-name-part-type="superfamily">Longicornia</tp:taxon-name-part></tp:taxon-name>, Paris</source> <volume>1</volume>: <fpage>161</fpage>–<lpage>262</lpage>.</mixed-citation></ref><ref id="B21"><mixed-citation xmlns:xlink="http://www.w3.org/1999/xlink" xlink:type="simple">
          <person-group><name name-style="western"><surname>Kriesche</surname><given-names>R</given-names></name></person-group> (<year>1924</year>) E<article-title>in neuer Dorcadionine von Borneo (Col. Ceramb.)</article-title>. <source>Deutsche Entomologische Zeitschrift</source> <volume>1924</volume>: <fpage>291</fpage>. <ext-link xlink:type="simple" ext-link-type="doi" xlink:href="10.1002/mmnd.192419240310">https://doi.org/10.1002/mmnd.192419240310</ext-link></mixed-citation></ref></ref-list></tp:taxon-treatment>
