# Supplementary material for: Taxonomic revision of the endemic Bornean genera Anexodus Pascoe and Pantilema Aurivillius (Coleoptera, Cerambycidae, Lamiinae)
Source: Zookeys. 2017 Apr 20;(669):29–51. doi: 10.3897/zookeys.669.12608 (PMC5523371; doi:10.3897/zookeys.669.12608)
Supplement: XML Treatment for Anexodus sarawakensis [file zookeys.669.12608-treatment3.xml]

<!DOCTYPE tp:taxon-treatment
  PUBLIC "-//TaxonX//DTD Taxonomic Treatment Publishing DTD v0 20100105//EN" "tax-treatment-NSO.dtd">
<tp:taxon-treatment xmlns:tp="http://www.plazi.org/taxpub"><tp:treatment-meta><kwd-group><label>Taxon classification</label><kwd><named-content xmlns:xlink="http://www.w3.org/1999/xlink" content-type="kingdom">Animalia</named-content></kwd><kwd><named-content xmlns:xlink="http://www.w3.org/1999/xlink" content-type="order">Coleoptera</named-content></kwd><kwd><named-content xmlns:xlink="http://www.w3.org/1999/xlink" content-type="family">Cerambycidae</named-content></kwd></kwd-group><mixed-citation publication-type="journal"><person-group><name><surname>Gabriš</surname><given-names>Radim</given-names></name><name><surname>Trnka</surname><given-names>Filip</given-names></name><name><surname>Wahab</surname><given-names>Rodzay Abdul</given-names></name><name><surname>Kundrata</surname><given-names>Robin</given-names></name></person-group><article-title>Taxonomic revision of the endemic Bornean genera <italic><tp:taxon-name><tp:taxon-name-part taxon-name-part-type="genus" reg="Anexodus">Anexodus</tp:taxon-name-part></tp:taxon-name></italic> Pascoe and <italic><tp:taxon-name><tp:taxon-name-part taxon-name-part-type="genus" reg="Pantilema">Pantilema</tp:taxon-name-part></tp:taxon-name></italic> Aurivillius (<tp:taxon-name><tp:taxon-name-part taxon-name-part-type="order">Coleoptera</tp:taxon-name-part></tp:taxon-name>, <tp:taxon-name><tp:taxon-name-part taxon-name-part-type="family">Cerambycidae</tp:taxon-name-part></tp:taxon-name>, <tp:taxon-name><tp:taxon-name-part taxon-name-part-type="subfamily">Lamiinae</tp:taxon-name-part></tp:taxon-name>)</article-title><source>Zookeys</source><day>20</day><month>4</month><year>2017</year><volume>2017</volume><issue>669</issue><fpage>29</fpage><lpage>51</lpage><pub-id pub-id-type="doi">10.3897/zookeys.669.12608</pub-id></mixed-citation></tp:treatment-meta><tp:nomenclature><tp:taxon-name>
            <tp:taxon-name-part taxon-name-part-type="genus" reg="Anexodus">Anexodus</tp:taxon-name-part>
            <tp:taxon-name-part taxon-name-part-type="species" reg="sarawakensis">sarawakensis</tp:taxon-name-part>
          </tp:taxon-name><tp:taxon-authority>Sudre, 1997</tp:taxon-authority><xref ref-type="fig" rid="F2">Figs 5–6</xref><xref ref-type="fig" rid="F3">, 13–14</xref><xref ref-type="fig" rid="F4">, 18</xref><xref ref-type="fig" rid="F4">, 23–24</xref><xref ref-type="fig" rid="F5">, 29</xref><xref ref-type="fig" rid="F5">, 34</xref><!--PageBreak--><tp:nomenclature-citation-list><tp:nomenclature-citation><tp:taxon-name>
                <tp:taxon-name-part taxon-name-part-type="genus" reg="Anexodus">Anexodus</tp:taxon-name-part> <tp:taxon-name-part taxon-name-part-type="species" reg="sarawakensis">sarawakensis</tp:taxon-name-part></tp:taxon-name><comment>Sudre, 1997: 253.</comment></tp:nomenclature-citation></tp:nomenclature-citation-list></tp:nomenclature><tp:treatment-sec sec-type="type material" id="SECID0EGZAE"><title>Type material examined.</title><p>Holotype, male, “E. MALAYSIA: Sarawak / confl. Sun Oyan and / Mujong riv., E. Kapit / 50m, 18.V.1994, # 5 / Löbl &amp; Burckhardt // Holotype // <italic><tp:taxon-name><tp:taxon-name-part taxon-name-part-type="genus" reg="Anexodus">Anexodus</tp:taxon-name-part></tp:taxon-name></italic> / <italic><tp:taxon-name><tp:taxon-name-part taxon-name-part-type="species" reg="sarawakensis">sarawakensis</tp:taxon-name-part></tp:taxon-name></italic> Nov sp. / J. Sudre det. 1996” (<named-content xmlns:xlink="http://www.w3.org/1999/xlink" content-type="dwc:institutional_code" xlink:type="simple">MHNG</named-content>). Paratype, female, “E. MALAYSIA: Sarawak / confl. Sun Oyan and / Mujong riv., E. Kapit / 50m, 18.V.1994, # 5 / Löbl &amp; Burckhardt // comparé zu type / d’<italic><tp:taxon-name><tp:taxon-name-part taxon-name-part-type="genus" reg="Anexodus">A.</tp:taxon-name-part> <tp:taxon-name-part taxon-name-part-type="species" reg="aquilus">aquilus</tp:taxon-name-part></tp:taxon-name></italic> per / J. Sudre 1996 // Paratype // <italic><tp:taxon-name><tp:taxon-name-part taxon-name-part-type="genus" reg="Anexodus">Anexodus</tp:taxon-name-part></tp:taxon-name></italic> (♀) / <italic><tp:taxon-name><tp:taxon-name-part taxon-name-part-type="species" reg="sarawakensis">sarawakensis</tp:taxon-name-part></tp:taxon-name></italic> sp. n / J. Sudre det. 1996” (<named-content xmlns:xlink="http://www.w3.org/1999/xlink" content-type="dwc:institutional_code" xlink:type="simple">MHNG</named-content>).</p><fig id="F2" position="float" orientation="portrait"><label>Figures 5–8.</label><caption><p>Dorsal habitus of <italic><tp:taxon-name><tp:taxon-name-part taxon-name-part-type="genus" reg="Anexodus">Anexodus</tp:taxon-name-part></tp:taxon-name></italic> spp.: <bold>5</bold> <italic><tp:taxon-name><tp:taxon-name-part taxon-name-part-type="genus" reg="Anexodus">Anexodus</tp:taxon-name-part> <tp:taxon-name-part taxon-name-part-type="species" reg="sarawakensis">sarawakensis</tp:taxon-name-part></tp:taxon-name></italic> Sudre, holotype male <bold>6</bold> <italic><tp:taxon-name><tp:taxon-name-part taxon-name-part-type="genus" reg="Anexodus">Anexodus</tp:taxon-name-part> <tp:taxon-name-part taxon-name-part-type="species" reg="sarawakensis">sarawakensis</tp:taxon-name-part></tp:taxon-name></italic> Sudre, paratype female <bold>7</bold> <italic><tp:taxon-name><tp:taxon-name-part taxon-name-part-type="genus" reg="Anexodus">Anexodus</tp:taxon-name-part> <tp:taxon-name-part taxon-name-part-type="species" reg="tufi">tufi</tp:taxon-name-part></tp:taxon-name></italic> sp. n., holotype male <bold>8</bold> <italic><tp:taxon-name><tp:taxon-name-part taxon-name-part-type="genus" reg="Anexodus">Anexodus</tp:taxon-name-part> <tp:taxon-name-part taxon-name-part-type="species" reg="tufi">tufi</tp:taxon-name-part></tp:taxon-name></italic> sp. n., paratype female. Scale bar 5 mm.</p></caption><graphic xmlns:xlink="http://www.w3.org/1999/xlink" xlink:href="zookeys-669-029-g002.jpg" position="float" orientation="portrait" xlink:type="simple" id="oo_132582.jpg"/></fig></tp:treatment-sec><tp:treatment-sec sec-type="Differential diagnosis" id="SECID0EL4AE"><title>Differential diagnosis.</title><p>
            <italic><tp:taxon-name><tp:taxon-name-part taxon-name-part-type="genus" reg="Anexodus">Anexodus</tp:taxon-name-part> <tp:taxon-name-part taxon-name-part-type="species" reg="sarawakensis">sarawakensis</tp:taxon-name-part></tp:taxon-name></italic> is similar to <italic><tp:taxon-name><tp:taxon-name-part taxon-name-part-type="genus" reg="Anexodus">A.</tp:taxon-name-part> <tp:taxon-name-part taxon-name-part-type="species" reg="syptakovae">syptakovae</tp:taxon-name-part></tp:taxon-name></italic> sp. n. in having uniformly colored habitus and labrum with one row of distinct punctures with setae (Fig. <xref ref-type="fig" rid="F4">18</xref>). For more details see the differential diagnosis under the latter species.</p></tp:treatment-sec><tp:treatment-sec sec-type="description" id="SECID0EL5AE"><title>Description.</title><p>Holotype (male). <abbrev xmlns:xlink="http://www.w3.org/1999/xlink" xlink:title="body length" id="ABBRID0ER5AE" xlink:type="simple">BL</abbrev> 9.2 mm, <abbrev xmlns:xlink="http://www.w3.org/1999/xlink" xlink:title="body width" id="ABBRID0EV5AE" xlink:type="simple">BW</abbrev> 3.1 mm. Body uniformly brown, mouthparts lighter. Body densely clothed with very short brown pubescence. Head about as wide as anterior margin of pronotum. Labrum transverse, with one row of punctures bearing long setae (Fig. <xref ref-type="fig" rid="F4">18</xref>). Eyes less emarginate at antennal insertions (Figs <xref ref-type="fig" rid="F3">13–14</xref>). Antennae 0.8 times as long as body; scape gradually slightly widened towards apex, thickest at apical part, apex simple (Figs <xref ref-type="fig" rid="F4">23–24</xref>); the relative ratio of antennomere lengths 6.3 : 2.5 : 1.0 : 1.3 : 1.1 : 1.0 : 1.0 : 0.9 : 0.8 : 1.0 : 2.0.</p><p>Prothorax as long as wide, laterally with one moderately distinct tubercle; pronotal disc with a pair of distinct tubercles near middle and one median at second half; pronotal tubercles punctate. Prosternum in front of coxae 0.9 times shorter than diameter of coxal cavity. Scutellum transverse, two times as wide as long. Elytra elongate, 1.6 times as long as wide at widest part, 1.8 times as long as pronotum, widest near middle; each elytron with three rows of distinct tubercles (Figs <xref ref-type="fig" rid="F2">5–6</xref>), sparsely covered with large deep punctures arranged in slightly irregular rows. Legs long, slender; relative lengths of metatarsomeres 1.0 : 0.7 : 1.1 : 2.0.</p><fig id="F3" position="float" orientation="portrait"><label>Figures 9–16.</label><caption><p>Lateral habitus of <italic><tp:taxon-name><tp:taxon-name-part taxon-name-part-type="genus" reg="Anexodus">Anexodus</tp:taxon-name-part></tp:taxon-name></italic> spp.: <bold>9</bold> <italic><tp:taxon-name><tp:taxon-name-part taxon-name-part-type="genus" reg="Anexodus">Anexodus</tp:taxon-name-part> <tp:taxon-name-part taxon-name-part-type="species" reg="aquilus">aquilus</tp:taxon-name-part></tp:taxon-name></italic> Pascoe, holotype male <bold>10</bold> <italic><tp:taxon-name><tp:taxon-name-part taxon-name-part-type="genus" reg="Anexodus">Anexodus</tp:taxon-name-part> <tp:taxon-name-part taxon-name-part-type="species" reg="aquilus">aquilus</tp:taxon-name-part></tp:taxon-name></italic> Pascoe, female (= holotype of <italic><tp:taxon-name><tp:taxon-name-part taxon-name-part-type="genus" reg="Anexodus">Anexodus</tp:taxon-name-part> <tp:taxon-name-part taxon-name-part-type="species" reg="kuntzeni">kuntzeni</tp:taxon-name-part></tp:taxon-name></italic> Kriesche) <bold>11</bold> <italic><tp:taxon-name><tp:taxon-name-part taxon-name-part-type="genus" reg="Anexodus">Anexodus</tp:taxon-name-part> <tp:taxon-name-part taxon-name-part-type="species" reg="aquilus">aquilus</tp:taxon-name-part></tp:taxon-name></italic> Pascoe, large male from Trus Madi <bold>12</bold> <italic><tp:taxon-name><tp:taxon-name-part taxon-name-part-type="genus" reg="Anexodus">Anexodus</tp:taxon-name-part> <tp:taxon-name-part taxon-name-part-type="species" reg="syptakovae">syptakovae</tp:taxon-name-part></tp:taxon-name></italic> sp. n., holotype male <bold>13</bold> <italic><tp:taxon-name><tp:taxon-name-part taxon-name-part-type="genus" reg="Anexodus">Anexodus</tp:taxon-name-part> <tp:taxon-name-part taxon-name-part-type="species" reg="sarawakensis">sarawakensis</tp:taxon-name-part></tp:taxon-name></italic> Sudre, holotype male <bold>14</bold> <italic><tp:taxon-name><tp:taxon-name-part taxon-name-part-type="genus" reg="Anexodus">Anexodus</tp:taxon-name-part> <tp:taxon-name-part taxon-name-part-type="species" reg="sarawakensis">sarawakensis</tp:taxon-name-part></tp:taxon-name></italic> Sudre, paratype female <bold>15</bold> <italic><tp:taxon-name><tp:taxon-name-part taxon-name-part-type="genus" reg="Anexodus">Anexodus</tp:taxon-name-part> <tp:taxon-name-part taxon-name-part-type="species" reg="tufi">tufi</tp:taxon-name-part></tp:taxon-name></italic> sp. n., holotype male <bold>16</bold> <italic><tp:taxon-name><tp:taxon-name-part taxon-name-part-type="genus" reg="Anexodus">Anexodus</tp:taxon-name-part> <tp:taxon-name-part taxon-name-part-type="species" reg="tufi">tufi</tp:taxon-name-part></tp:taxon-name></italic> sp. n., paratype female. Scale bar 5 mm.</p></caption><graphic xmlns:xlink="http://www.w3.org/1999/xlink" xlink:href="zookeys-669-029-g003.jpg" position="float" orientation="portrait" xlink:type="simple" id="oo_132583.jpg"/></fig><p>Male genitalia with tegmen elongate, widest near middle, basally with short strut; parameres elongate, 2.9 times longer than wide, apically with long setae (Fig. <xref ref-type="fig" rid="F5">29</xref>). Penis subparallel-sided, apically subacute; dorsal struts diverged from about one third of penis length. Internal sac long, with paired small medial sclerites and distinct flagellar sclerites.</p><p>Female. Most characters same as for males. <abbrev xmlns:xlink="http://www.w3.org/1999/xlink" xlink:title="body length" id="ABBRID0E2DAG" xlink:type="simple">BL</abbrev> 9.9 mm, <abbrev xmlns:xlink="http://www.w3.org/1999/xlink" xlink:title="body width" id="ABBRID0E6DAG" xlink:type="simple">BW</abbrev> 3.5 mm. Body more convex dorsally. Antennae slightly shorter than in male, 0.7 times as long as body; length ratio of antennomeres I–III: 6.5 : 2.7 : 1.0. Elytra 1.7 times as long as wide, 2.3 times as long as pronotum. Spermatheca only slightly sclerotized, slender, elongate; sclerotized part of spermathecal duct strongly coiled (Fig. <xref ref-type="fig" rid="F5">34</xref>).</p></tp:treatment-sec><tp:treatment-sec sec-type="distribution" id="SECID0EHEAG"><title>Distribution.</title><p>Malaysia: Borneo (Sarawak: Kapit; Fig. <xref ref-type="fig" rid="F8">43</xref>).</p></tp:treatment-sec><tp:treatment-sec><!--Section generated to contain objects referenced in tp:taxon-treatment.--><fig id="F4" position="float" orientation="portrait"><label>Figures 17–27.</label><caption><p>
                <italic><tp:taxon-name><tp:taxon-name-part taxon-name-part-type="genus" reg="Anexodus">Anexodus</tp:taxon-name-part></tp:taxon-name></italic> spp.: <bold>17–20</bold> Head, frontal view: <bold>17</bold> <italic><tp:taxon-name><tp:taxon-name-part taxon-name-part-type="genus" reg="Anexodus">Anexodus</tp:taxon-name-part> <tp:taxon-name-part taxon-name-part-type="species" reg="aquilus">aquilus</tp:taxon-name-part></tp:taxon-name></italic> Pascoe, holotype male <bold>18</bold> <italic><tp:taxon-name><tp:taxon-name-part taxon-name-part-type="genus" reg="Anexodus">Anexodus</tp:taxon-name-part> <tp:taxon-name-part taxon-name-part-type="species" reg="sarawakensis">sarawakensis</tp:taxon-name-part></tp:taxon-name></italic> Sudre, holotype male <bold>19</bold> <italic><tp:taxon-name><tp:taxon-name-part taxon-name-part-type="genus" reg="Anexodus">Anexodus</tp:taxon-name-part> <tp:taxon-name-part taxon-name-part-type="species" reg="syptakovae">syptakovae</tp:taxon-name-part></tp:taxon-name></italic> sp. n., holotype male <bold>20</bold> <italic><tp:taxon-name><tp:taxon-name-part taxon-name-part-type="genus" reg="Anexodus">Anexodus</tp:taxon-name-part> <tp:taxon-name-part taxon-name-part-type="species" reg="tufi">tufi</tp:taxon-name-part></tp:taxon-name></italic> sp. n., holotype male <bold>21–27</bold> Antenna: <bold>21</bold> <italic><tp:taxon-name><tp:taxon-name-part taxon-name-part-type="genus" reg="Anexodus">Anexodus</tp:taxon-name-part> <tp:taxon-name-part taxon-name-part-type="species" reg="aquilus">aquilus</tp:taxon-name-part></tp:taxon-name></italic> Pascoe, male <bold>22</bold> <italic><tp:taxon-name><tp:taxon-name-part taxon-name-part-type="genus" reg="Anexodus">Anexodus</tp:taxon-name-part> <tp:taxon-name-part taxon-name-part-type="species" reg="aquilus">aquilus</tp:taxon-name-part></tp:taxon-name></italic> Pascoe, female <bold>23</bold> <italic><tp:taxon-name><tp:taxon-name-part taxon-name-part-type="genus" reg="Anexodus">Anexodus</tp:taxon-name-part> <tp:taxon-name-part taxon-name-part-type="species" reg="sarawakensis">sarawakensis</tp:taxon-name-part></tp:taxon-name></italic> Sudre, male <bold>24</bold> <italic><tp:taxon-name><tp:taxon-name-part taxon-name-part-type="genus" reg="Anexodus">Anexodus</tp:taxon-name-part> <tp:taxon-name-part taxon-name-part-type="species" reg="sarawakensis">sarawakensis</tp:taxon-name-part></tp:taxon-name></italic> Sudre, female <bold>25</bold> <italic><tp:taxon-name><tp:taxon-name-part taxon-name-part-type="genus" reg="Anexodus">Anexodus</tp:taxon-name-part> <tp:taxon-name-part taxon-name-part-type="species" reg="syptakovae">syptakovae</tp:taxon-name-part></tp:taxon-name></italic> sp. n., male <bold>26</bold> <italic><tp:taxon-name><tp:taxon-name-part taxon-name-part-type="genus" reg="Anexodus">Anexodus</tp:taxon-name-part> <tp:taxon-name-part taxon-name-part-type="species" reg="tufi">tufi</tp:taxon-name-part></tp:taxon-name></italic> sp. n., male <bold>27</bold> <italic><tp:taxon-name><tp:taxon-name-part taxon-name-part-type="genus" reg="Anexodus">Anexodus</tp:taxon-name-part> <tp:taxon-name-part taxon-name-part-type="species" reg="tufi">tufi</tp:taxon-name-part></tp:taxon-name></italic> sp. n., female. Not to scale.</p></caption><graphic xmlns:xlink="http://www.w3.org/1999/xlink" xlink:href="zookeys-669-029-g004.jpg" position="float" orientation="portrait" xlink:type="simple" id="oo_132584.jpg"/></fig><fig id="F5" position="float" orientation="portrait"><label>Figures 28–34.</label><caption><p>
                <italic><tp:taxon-name><tp:taxon-name-part taxon-name-part-type="genus" reg="Anexodus">Anexodus</tp:taxon-name-part></tp:taxon-name></italic> species: <bold>28–31</bold> Aedeagus, ventral view: <bold>28</bold> <italic><tp:taxon-name><tp:taxon-name-part taxon-name-part-type="genus" reg="Anexodus">Anexodus</tp:taxon-name-part> <tp:taxon-name-part taxon-name-part-type="species" reg="aquilus">aquilus</tp:taxon-name-part></tp:taxon-name></italic> Pascoe, holotype <bold>29</bold> <italic><tp:taxon-name><tp:taxon-name-part taxon-name-part-type="genus" reg="Anexodus">Anexodus</tp:taxon-name-part> <tp:taxon-name-part taxon-name-part-type="species" reg="sarawakensis">sarawakensis</tp:taxon-name-part></tp:taxon-name></italic> Sudre, holotype <bold>30</bold> <italic><tp:taxon-name><tp:taxon-name-part taxon-name-part-type="genus" reg="Anexodus">Anexodus</tp:taxon-name-part> <tp:taxon-name-part taxon-name-part-type="species" reg="syptakovae">syptakovae</tp:taxon-name-part></tp:taxon-name></italic> sp. n., holotype <bold>31</bold> <italic><tp:taxon-name><tp:taxon-name-part taxon-name-part-type="genus" reg="Anexodus">Anexodus</tp:taxon-name-part> <tp:taxon-name-part taxon-name-part-type="species" reg="tufi">tufi</tp:taxon-name-part></tp:taxon-name></italic> sp. n., holotype <bold>32–34</bold> Spermatheca: <bold>32</bold> <italic><tp:taxon-name><tp:taxon-name-part taxon-name-part-type="genus" reg="Anexodus">Anexodus</tp:taxon-name-part> <tp:taxon-name-part taxon-name-part-type="species" reg="aquilus">aquilus</tp:taxon-name-part></tp:taxon-name></italic> Pascoe <bold>33</bold> <italic><tp:taxon-name><tp:taxon-name-part taxon-name-part-type="genus" reg="Anexodus">Anexodus</tp:taxon-name-part> <tp:taxon-name-part taxon-name-part-type="species" reg="tufi">tufi</tp:taxon-name-part></tp:taxon-name></italic> sp. n. <bold>34</bold> <italic><tp:taxon-name><tp:taxon-name-part taxon-name-part-type="genus" reg="Anexodus">Anexodus</tp:taxon-name-part> <tp:taxon-name-part taxon-name-part-type="species" reg="sarawakensis">sarawakensis</tp:taxon-name-part></tp:taxon-name></italic> Sudre. Not to scale.</p></caption><graphic xmlns:xlink="http://www.w3.org/1999/xlink" xlink:href="zookeys-669-029-g005.jpg" position="float" orientation="portrait" xlink:type="simple" id="oo_132585.jpg"/></fig><fig id="F8" position="float" orientation="portrait"><label>Figure 43.</label><caption><p>The distribution of <tp:taxon-name><tp:taxon-name-part taxon-name-part-type="tribe">Morimopsini</tp:taxon-name-part></tp:taxon-name> in Borneo. A <italic><tp:taxon-name><tp:taxon-name-part taxon-name-part-type="genus" reg="Anexodus">Anexodus</tp:taxon-name-part></tp:taxon-name></italic> Pascoe, B <italic><tp:taxon-name><tp:taxon-name-part taxon-name-part-type="genus" reg="Borneostyrax">Borneostyrax</tp:taxon-name-part></tp:taxon-name></italic> Gabriš, Kundrata &amp; Trnka, D <italic><tp:taxon-name><tp:taxon-name-part taxon-name-part-type="genus" reg="Dolichostyrax">Dolichostyrax</tp:taxon-name-part></tp:taxon-name></italic> Aurivillius, E <italic><tp:taxon-name><tp:taxon-name-part taxon-name-part-type="genus" reg="Eurystyrax">Eurystyrax</tp:taxon-name-part></tp:taxon-name></italic> Gabriš, Kundrata &amp; Trnka, M <italic><tp:taxon-name><tp:taxon-name-part taxon-name-part-type="genus" reg="Microdolichostyrax">Microdolichostyrax</tp:taxon-name-part></tp:taxon-name></italic> Gabriš, Kundrata &amp; Trnka, P <italic><tp:taxon-name><tp:taxon-name-part taxon-name-part-type="genus" reg="Pantilema">Pantilema</tp:taxon-name-part></tp:taxon-name></italic> Aurivillius.</p></caption><graphic xmlns:xlink="http://www.w3.org/1999/xlink" xlink:href="zookeys-669-029-g008.jpg" position="float" orientation="portrait" xlink:type="simple" id="oo_132590.jpg"/></fig></tp:treatment-sec></tp:taxon-treatment>
