# Supplementary material for: Taxonomic revision of the endemic Bornean genera Anexodus Pascoe and Pantilema Aurivillius (Coleoptera, Cerambycidae, Lamiinae)
Source: Zookeys. 2017 Apr 20;(669):29–51. doi: 10.3897/zookeys.669.12608 (PMC5523371; doi:10.3897/zookeys.669.12608)
Supplement: XML Treatment for Anexodus syptakovae [file zookeys.669.12608-treatment4.xml]

<!DOCTYPE tp:taxon-treatment
  PUBLIC "-//TaxonX//DTD Taxonomic Treatment Publishing DTD v0 20100105//EN" "tax-treatment-NSO.dtd">
<tp:taxon-treatment xmlns:tp="http://www.plazi.org/taxpub"><tp:treatment-meta><kwd-group><label>Taxon classification</label><kwd><named-content xmlns:xlink="http://www.w3.org/1999/xlink" content-type="kingdom">Animalia</named-content></kwd><kwd><named-content xmlns:xlink="http://www.w3.org/1999/xlink" content-type="order">Coleoptera</named-content></kwd><kwd><named-content xmlns:xlink="http://www.w3.org/1999/xlink" content-type="family">Cerambycidae</named-content></kwd></kwd-group><mixed-citation publication-type="journal"><person-group><name><surname>Gabriš</surname><given-names>Radim</given-names></name><name><surname>Trnka</surname><given-names>Filip</given-names></name><name><surname>Wahab</surname><given-names>Rodzay Abdul</given-names></name><name><surname>Kundrata</surname><given-names>Robin</given-names></name></person-group><article-title>Taxonomic revision of the endemic Bornean genera <italic><tp:taxon-name><tp:taxon-name-part taxon-name-part-type="genus" reg="Anexodus">Anexodus</tp:taxon-name-part></tp:taxon-name></italic> Pascoe and <italic><tp:taxon-name><tp:taxon-name-part taxon-name-part-type="genus" reg="Pantilema">Pantilema</tp:taxon-name-part></tp:taxon-name></italic> Aurivillius (<tp:taxon-name><tp:taxon-name-part taxon-name-part-type="order">Coleoptera</tp:taxon-name-part></tp:taxon-name>, <tp:taxon-name><tp:taxon-name-part taxon-name-part-type="family">Cerambycidae</tp:taxon-name-part></tp:taxon-name>, <tp:taxon-name><tp:taxon-name-part taxon-name-part-type="subfamily">Lamiinae</tp:taxon-name-part></tp:taxon-name>)</article-title><source>Zookeys</source><day>20</day><month>4</month><year>2017</year><volume>2017</volume><issue>669</issue><fpage>29</fpage><lpage>51</lpage><pub-id pub-id-type="doi">10.3897/zookeys.669.12608</pub-id></mixed-citation></tp:treatment-meta><tp:nomenclature><tp:taxon-name>
            <tp:taxon-name-part taxon-name-part-type="genus" reg="Anexodus">Anexodus</tp:taxon-name-part>
            <tp:taxon-name-part taxon-name-part-type="species" reg="syptakovae">syptakovae</tp:taxon-name-part>
            <object-id xmlns:xlink="http://www.w3.org/1999/xlink" content-type="zoobank" xlink:type="simple">http://zoobank.org/DC100C9A-EB88-43D9-A812-CA8C4A20FEEE</object-id>
          </tp:taxon-name><tp:taxon-status xmlns:xlink="http://www.w3.org/1999/xlink" xlink:type="simple">sp. n.</tp:taxon-status><xref ref-type="fig" rid="F1">Figs 4</xref><xref ref-type="fig" rid="F3">, 12</xref><xref ref-type="fig" rid="F4">, 19</xref><xref ref-type="fig" rid="F4">, 25</xref><xref ref-type="fig" rid="F5">, 30</xref></tp:nomenclature><tp:treatment-sec sec-type="type material" id="SECID0ENGAG"><title>Type material.</title><p>Holotype, male, [Malaysia] “SARAWAK: / 5th Division / Gn. Mulu NP // Camp 5 / Kerangas // Pitfall / trap // iv. 78, N. M. Collins / B.M.1978-11 // <italic><tp:taxon-name><tp:taxon-name-part taxon-name-part-type="genus" reg="Opsies">Opsies</tp:taxon-name-part></tp:taxon-name></italic> sp.” (<named-content xmlns:xlink="http://www.w3.org/1999/xlink" content-type="dwc:institutional_code" xlink:type="simple">BMNH</named-content>). Paratype, male, “SARAWAK: / 4th Division / Gn. Mulu NP // mixed / dipterocarp / forest // Site B / 130 m. // soil cores // N. M. Collins / B.M.1978-11” (<named-content xmlns:xlink="http://www.w3.org/1999/xlink" content-type="dwc:institutional_code" xlink:type="simple">BMNH</named-content>).</p></tp:treatment-sec><tp:treatment-sec sec-type="Differential diagnosis" id="SECID0EEHAG"><title>Differential diagnosis.</title><p>This species is similar to <italic><tp:taxon-name><tp:taxon-name-part taxon-name-part-type="genus" reg="Anexodus">A.</tp:taxon-name-part> <tp:taxon-name-part taxon-name-part-type="species" reg="sarawakensis">sarawakensis</tp:taxon-name-part></tp:taxon-name></italic> in having uniformly colored habitus and labrum with a row of distinct punctures with setae (Fig. <xref ref-type="fig" rid="F4">19</xref>). However, <italic><tp:taxon-name><tp:taxon-name-part taxon-name-part-type="genus" reg="Anexodus">A.</tp:taxon-name-part> <tp:taxon-name-part taxon-name-part-type="species" reg="syptakovae">syptakovae</tp:taxon-name-part></tp:taxon-name></italic> sp. n. is smaller, with different ratio of antennomeres I–III (Figs <xref ref-type="fig" rid="F4">23–25</xref>), less distinct tubercles on pronotal disc and elytra (Fig. <xref ref-type="fig" rid="F1">4</xref>), and relatively shorter and wider parameres, with tufts of shorter setae apically (longer parameres with longer setae apically in <italic><tp:taxon-name><tp:taxon-name-part taxon-name-part-type="genus" reg="Anexodus">A.</tp:taxon-name-part> <tp:taxon-name-part taxon-name-part-type="species" reg="sarawakensis">sarawakensis</tp:taxon-name-part></tp:taxon-name></italic>; Figs <xref ref-type="fig" rid="F5">29–30</xref>).</p></tp:treatment-sec><tp:treatment-sec sec-type="description" id="SECID0E2IAG"><title>Description.</title><p>Holotype (male). <abbrev xmlns:xlink="http://www.w3.org/1999/xlink" xlink:title="body length" id="ABBRID0EBJAG" xlink:type="simple">BL</abbrev> 8.0 mm, <abbrev xmlns:xlink="http://www.w3.org/1999/xlink" xlink:title="body width" id="ABBRID0EFJAG" xlink:type="simple">BW</abbrev> 2.5 mm. Body uniformly brown, mouthparts lighter. Body densely clothed with very short brown pubescence. Head slightly wider than anterior margin of pronotum. Labrum transverse, with one row of punctures bearing long setae (Fig. <xref ref-type="fig" rid="F4">19</xref>). Eyes less emarginate at antennal insertions (Fig. <xref ref-type="fig" rid="F3">12</xref>). Antennae 0.9 times as long as body; scape gradually slightly widened towards apex, thickest at apical part, apex simple (Fig. <xref ref-type="fig" rid="F4">25</xref>); the relative ratio of antennomere lengths 4.4 : 1.7 : 1.0 : 1.1 : 1.0 : 0.9 : 0.9 : 0.8 : 0.7 : 0.9 : 1.4.</p><p>Prothorax as long as wide, laterally with one indistinct tubercle; pronotal disc with a pair of very indistinct tubercles near middle and one median at second half; pronotal tubercles punctate. Prosternum in front of coxae 0.9 times shorter than diameter of coxal cavity. Scutellum transverse, about two times as wide as long. Elytra elongate, 1.8 times as long as wide at widest part, 2.1 times as long as pronotum, widest near middle; each elytron with three rows of only slightly elevated tubercles (Fig. <xref ref-type="fig" rid="F3">12</xref>), sparsely covered with large deep punctures arranged in slightly irregular rows. Legs long, slender; relative lengths of metatarsomeres 1.0 : 0.7 : 1.1 : 1.9.</p><p>Male genitalia with tegmen elongate, widest near middle, basally with short strut; parameres elongate, 2.3 times longer than wide, apically with tufts of short setae (Fig. <xref ref-type="fig" rid="F5">30</xref>). Penis subparallel-sided, apically truncate; dorsal struts diverged from about half of penis length. Internal sac long, with paired small medial sclerites and distinct flagellar sclerites.</p></tp:treatment-sec><tp:treatment-sec sec-type="Intraspecific variability" id="SECID0EBKAG"><title>Intraspecific variability.</title><p>Paratype is smaller (<abbrev xmlns:xlink="http://www.w3.org/1999/xlink" xlink:title="body length" id="ABBRID0EHKAG" xlink:type="simple">BL</abbrev> 7.00 mm, <abbrev xmlns:xlink="http://www.w3.org/1999/xlink" xlink:title="body width" id="ABBRID0ELKAG" xlink:type="simple">BW</abbrev> 2.3 mm), with reddish brown antennae.</p><p>Female unknown.</p></tp:treatment-sec><tp:treatment-sec sec-type="distribution" id="SECID0EQKAG"><title>Distribution.</title><p>Malaysia: Borneo (Sarawak: Gn. Mulu NP; Fig. <xref ref-type="fig" rid="F8">43</xref>).</p></tp:treatment-sec><tp:treatment-sec sec-type="etymology" id="SECID0E1KAG"><title>Etymology.</title><p>The specific name is a matronym in honor of Ms. Hana Gabriš Syptáková (Salisov, Czech Republic).</p></tp:treatment-sec><tp:treatment-sec><!--Section generated to contain objects referenced in tp:taxon-treatment.--><fig id="F1" position="float" orientation="portrait"><label>Figures 1–4.</label><caption><p>Dorsal habitus of <italic><tp:taxon-name><tp:taxon-name-part taxon-name-part-type="genus" reg="Anexodus">Anexodus</tp:taxon-name-part></tp:taxon-name></italic> spp.: <bold>1</bold> <italic><tp:taxon-name><tp:taxon-name-part taxon-name-part-type="genus" reg="Anexodus">Anexodus</tp:taxon-name-part> <tp:taxon-name-part taxon-name-part-type="species" reg="aquilus">aquilus</tp:taxon-name-part></tp:taxon-name></italic> Pascoe, holotype male <bold>2</bold> <italic><tp:taxon-name><tp:taxon-name-part taxon-name-part-type="genus" reg="Anexodus">Anexodus</tp:taxon-name-part> <tp:taxon-name-part taxon-name-part-type="species" reg="aquilus">aquilus</tp:taxon-name-part></tp:taxon-name></italic> Pascoe, female (= holotype of <italic><tp:taxon-name><tp:taxon-name-part taxon-name-part-type="genus" reg="Anexodus">Anexodus</tp:taxon-name-part> <tp:taxon-name-part taxon-name-part-type="species" reg="kuntzeni">kuntzeni</tp:taxon-name-part></tp:taxon-name></italic> Kriesche) <bold>3</bold> <italic><tp:taxon-name><tp:taxon-name-part taxon-name-part-type="genus" reg="Anexodus">Anexodus</tp:taxon-name-part> <tp:taxon-name-part taxon-name-part-type="species" reg="aquilus">aquilus</tp:taxon-name-part></tp:taxon-name></italic> Pascoe, large male from Trus Madi <bold>4</bold> <italic><tp:taxon-name><tp:taxon-name-part taxon-name-part-type="genus" reg="Anexodus">Anexodus</tp:taxon-name-part> <tp:taxon-name-part taxon-name-part-type="species" reg="syptakovae">syptakovae</tp:taxon-name-part></tp:taxon-name></italic> sp. n., holotype male. Scale bar = 5 mm.</p></caption><graphic xmlns:xlink="http://www.w3.org/1999/xlink" xlink:href="zookeys-669-029-g001.jpg" position="float" orientation="portrait" xlink:type="simple" id="oo_132589.jpg"/></fig><fig id="F3" position="float" orientation="portrait"><label>Figures 9–16.</label><caption><p>Lateral habitus of <italic><tp:taxon-name><tp:taxon-name-part taxon-name-part-type="genus" reg="Anexodus">Anexodus</tp:taxon-name-part></tp:taxon-name></italic> spp.: <bold>9</bold> <italic><tp:taxon-name><tp:taxon-name-part taxon-name-part-type="genus" reg="Anexodus">Anexodus</tp:taxon-name-part> <tp:taxon-name-part taxon-name-part-type="species" reg="aquilus">aquilus</tp:taxon-name-part></tp:taxon-name></italic> Pascoe, holotype male <bold>10</bold> <italic><tp:taxon-name><tp:taxon-name-part taxon-name-part-type="genus" reg="Anexodus">Anexodus</tp:taxon-name-part> <tp:taxon-name-part taxon-name-part-type="species" reg="aquilus">aquilus</tp:taxon-name-part></tp:taxon-name></italic> Pascoe, female (= holotype of <italic><tp:taxon-name><tp:taxon-name-part taxon-name-part-type="genus" reg="Anexodus">Anexodus</tp:taxon-name-part> <tp:taxon-name-part taxon-name-part-type="species" reg="kuntzeni">kuntzeni</tp:taxon-name-part></tp:taxon-name></italic> Kriesche) <bold>11</bold> <italic><tp:taxon-name><tp:taxon-name-part taxon-name-part-type="genus" reg="Anexodus">Anexodus</tp:taxon-name-part> <tp:taxon-name-part taxon-name-part-type="species" reg="aquilus">aquilus</tp:taxon-name-part></tp:taxon-name></italic> Pascoe, large male from Trus Madi <bold>12</bold> <italic><tp:taxon-name><tp:taxon-name-part taxon-name-part-type="genus" reg="Anexodus">Anexodus</tp:taxon-name-part> <tp:taxon-name-part taxon-name-part-type="species" reg="syptakovae">syptakovae</tp:taxon-name-part></tp:taxon-name></italic> sp. n., holotype male <bold>13</bold> <italic><tp:taxon-name><tp:taxon-name-part taxon-name-part-type="genus" reg="Anexodus">Anexodus</tp:taxon-name-part> <tp:taxon-name-part taxon-name-part-type="species" reg="sarawakensis">sarawakensis</tp:taxon-name-part></tp:taxon-name></italic> Sudre, holotype male <bold>14</bold> <italic><tp:taxon-name><tp:taxon-name-part taxon-name-part-type="genus" reg="Anexodus">Anexodus</tp:taxon-name-part> <tp:taxon-name-part taxon-name-part-type="species" reg="sarawakensis">sarawakensis</tp:taxon-name-part></tp:taxon-name></italic> Sudre, paratype female <bold>15</bold> <italic><tp:taxon-name><tp:taxon-name-part taxon-name-part-type="genus" reg="Anexodus">Anexodus</tp:taxon-name-part> <tp:taxon-name-part taxon-name-part-type="species" reg="tufi">tufi</tp:taxon-name-part></tp:taxon-name></italic> sp. n., holotype male <bold>16</bold> <italic><tp:taxon-name><tp:taxon-name-part taxon-name-part-type="genus" reg="Anexodus">Anexodus</tp:taxon-name-part> <tp:taxon-name-part taxon-name-part-type="species" reg="tufi">tufi</tp:taxon-name-part></tp:taxon-name></italic> sp. n., paratype female. Scale bar 5 mm.</p></caption><graphic xmlns:xlink="http://www.w3.org/1999/xlink" xlink:href="zookeys-669-029-g003.jpg" position="float" orientation="portrait" xlink:type="simple" id="oo_132583.jpg"/></fig><fig id="F4" position="float" orientation="portrait"><label>Figures 17–27.</label><caption><p>
                <italic><tp:taxon-name><tp:taxon-name-part taxon-name-part-type="genus" reg="Anexodus">Anexodus</tp:taxon-name-part></tp:taxon-name></italic> spp.: <bold>17–20</bold> Head, frontal view: <bold>17</bold> <italic><tp:taxon-name><tp:taxon-name-part taxon-name-part-type="genus" reg="Anexodus">Anexodus</tp:taxon-name-part> <tp:taxon-name-part taxon-name-part-type="species" reg="aquilus">aquilus</tp:taxon-name-part></tp:taxon-name></italic> Pascoe, holotype male <bold>18</bold> <italic><tp:taxon-name><tp:taxon-name-part taxon-name-part-type="genus" reg="Anexodus">Anexodus</tp:taxon-name-part> <tp:taxon-name-part taxon-name-part-type="species" reg="sarawakensis">sarawakensis</tp:taxon-name-part></tp:taxon-name></italic> Sudre, holotype male <bold>19</bold> <italic><tp:taxon-name><tp:taxon-name-part taxon-name-part-type="genus" reg="Anexodus">Anexodus</tp:taxon-name-part> <tp:taxon-name-part taxon-name-part-type="species" reg="syptakovae">syptakovae</tp:taxon-name-part></tp:taxon-name></italic> sp. n., holotype male <bold>20</bold> <italic><tp:taxon-name><tp:taxon-name-part taxon-name-part-type="genus" reg="Anexodus">Anexodus</tp:taxon-name-part> <tp:taxon-name-part taxon-name-part-type="species" reg="tufi">tufi</tp:taxon-name-part></tp:taxon-name></italic> sp. n., holotype male <bold>21–27</bold> Antenna: <bold>21</bold> <italic><tp:taxon-name><tp:taxon-name-part taxon-name-part-type="genus" reg="Anexodus">Anexodus</tp:taxon-name-part> <tp:taxon-name-part taxon-name-part-type="species" reg="aquilus">aquilus</tp:taxon-name-part></tp:taxon-name></italic> Pascoe, male <bold>22</bold> <italic><tp:taxon-name><tp:taxon-name-part taxon-name-part-type="genus" reg="Anexodus">Anexodus</tp:taxon-name-part> <tp:taxon-name-part taxon-name-part-type="species" reg="aquilus">aquilus</tp:taxon-name-part></tp:taxon-name></italic> Pascoe, female <bold>23</bold> <italic><tp:taxon-name><tp:taxon-name-part taxon-name-part-type="genus" reg="Anexodus">Anexodus</tp:taxon-name-part> <tp:taxon-name-part taxon-name-part-type="species" reg="sarawakensis">sarawakensis</tp:taxon-name-part></tp:taxon-name></italic> Sudre, male <bold>24</bold> <italic><tp:taxon-name><tp:taxon-name-part taxon-name-part-type="genus" reg="Anexodus">Anexodus</tp:taxon-name-part> <tp:taxon-name-part taxon-name-part-type="species" reg="sarawakensis">sarawakensis</tp:taxon-name-part></tp:taxon-name></italic> Sudre, female <bold>25</bold> <italic><tp:taxon-name><tp:taxon-name-part taxon-name-part-type="genus" reg="Anexodus">Anexodus</tp:taxon-name-part> <tp:taxon-name-part taxon-name-part-type="species" reg="syptakovae">syptakovae</tp:taxon-name-part></tp:taxon-name></italic> sp. n., male <bold>26</bold> <italic><tp:taxon-name><tp:taxon-name-part taxon-name-part-type="genus" reg="Anexodus">Anexodus</tp:taxon-name-part> <tp:taxon-name-part taxon-name-part-type="species" reg="tufi">tufi</tp:taxon-name-part></tp:taxon-name></italic> sp. n., male <bold>27</bold> <italic><tp:taxon-name><tp:taxon-name-part taxon-name-part-type="genus" reg="Anexodus">Anexodus</tp:taxon-name-part> <tp:taxon-name-part taxon-name-part-type="species" reg="tufi">tufi</tp:taxon-name-part></tp:taxon-name></italic> sp. n., female. Not to scale.</p></caption><graphic xmlns:xlink="http://www.w3.org/1999/xlink" xlink:href="zookeys-669-029-g004.jpg" position="float" orientation="portrait" xlink:type="simple" id="oo_132584.jpg"/></fig><fig id="F5" position="float" orientation="portrait"><label>Figures 28–34.</label><caption><p>
                <italic><tp:taxon-name><tp:taxon-name-part taxon-name-part-type="genus" reg="Anexodus">Anexodus</tp:taxon-name-part></tp:taxon-name></italic> species: <bold>28–31</bold> Aedeagus, ventral view: <bold>28</bold> <italic><tp:taxon-name><tp:taxon-name-part taxon-name-part-type="genus" reg="Anexodus">Anexodus</tp:taxon-name-part> <tp:taxon-name-part taxon-name-part-type="species" reg="aquilus">aquilus</tp:taxon-name-part></tp:taxon-name></italic> Pascoe, holotype <bold>29</bold> <italic><tp:taxon-name><tp:taxon-name-part taxon-name-part-type="genus" reg="Anexodus">Anexodus</tp:taxon-name-part> <tp:taxon-name-part taxon-name-part-type="species" reg="sarawakensis">sarawakensis</tp:taxon-name-part></tp:taxon-name></italic> Sudre, holotype <bold>30</bold> <italic><tp:taxon-name><tp:taxon-name-part taxon-name-part-type="genus" reg="Anexodus">Anexodus</tp:taxon-name-part> <tp:taxon-name-part taxon-name-part-type="species" reg="syptakovae">syptakovae</tp:taxon-name-part></tp:taxon-name></italic> sp. n., holotype <bold>31</bold> <italic><tp:taxon-name><tp:taxon-name-part taxon-name-part-type="genus" reg="Anexodus">Anexodus</tp:taxon-name-part> <tp:taxon-name-part taxon-name-part-type="species" reg="tufi">tufi</tp:taxon-name-part></tp:taxon-name></italic> sp. n., holotype <bold>32–34</bold> Spermatheca: <bold>32</bold> <italic><tp:taxon-name><tp:taxon-name-part taxon-name-part-type="genus" reg="Anexodus">Anexodus</tp:taxon-name-part> <tp:taxon-name-part taxon-name-part-type="species" reg="aquilus">aquilus</tp:taxon-name-part></tp:taxon-name></italic> Pascoe <bold>33</bold> <italic><tp:taxon-name><tp:taxon-name-part taxon-name-part-type="genus" reg="Anexodus">Anexodus</tp:taxon-name-part> <tp:taxon-name-part taxon-name-part-type="species" reg="tufi">tufi</tp:taxon-name-part></tp:taxon-name></italic> sp. n. <bold>34</bold> <italic><tp:taxon-name><tp:taxon-name-part taxon-name-part-type="genus" reg="Anexodus">Anexodus</tp:taxon-name-part> <tp:taxon-name-part taxon-name-part-type="species" reg="sarawakensis">sarawakensis</tp:taxon-name-part></tp:taxon-name></italic> Sudre. Not to scale.</p></caption><graphic xmlns:xlink="http://www.w3.org/1999/xlink" xlink:href="zookeys-669-029-g005.jpg" position="float" orientation="portrait" xlink:type="simple" id="oo_132585.jpg"/></fig><fig id="F8" position="float" orientation="portrait"><label>Figure 43.</label><caption><p>The distribution of <tp:taxon-name><tp:taxon-name-part taxon-name-part-type="tribe">Morimopsini</tp:taxon-name-part></tp:taxon-name> in Borneo. A <italic><tp:taxon-name><tp:taxon-name-part taxon-name-part-type="genus" reg="Anexodus">Anexodus</tp:taxon-name-part></tp:taxon-name></italic> Pascoe, B <italic><tp:taxon-name><tp:taxon-name-part taxon-name-part-type="genus" reg="Borneostyrax">Borneostyrax</tp:taxon-name-part></tp:taxon-name></italic> Gabriš, Kundrata &amp; Trnka, D <italic><tp:taxon-name><tp:taxon-name-part taxon-name-part-type="genus" reg="Dolichostyrax">Dolichostyrax</tp:taxon-name-part></tp:taxon-name></italic> Aurivillius, E <italic><tp:taxon-name><tp:taxon-name-part taxon-name-part-type="genus" reg="Eurystyrax">Eurystyrax</tp:taxon-name-part></tp:taxon-name></italic> Gabriš, Kundrata &amp; Trnka, M <italic><tp:taxon-name><tp:taxon-name-part taxon-name-part-type="genus" reg="Microdolichostyrax">Microdolichostyrax</tp:taxon-name-part></tp:taxon-name></italic> Gabriš, Kundrata &amp; Trnka, P <italic><tp:taxon-name><tp:taxon-name-part taxon-name-part-type="genus" reg="Pantilema">Pantilema</tp:taxon-name-part></tp:taxon-name></italic> Aurivillius.</p></caption><graphic xmlns:xlink="http://www.w3.org/1999/xlink" xlink:href="zookeys-669-029-g008.jpg" position="float" orientation="portrait" xlink:type="simple" id="oo_132590.jpg"/></fig></tp:treatment-sec></tp:taxon-treatment>
