# Supplementary material for: Taxonomic revision of the endemic Bornean genera Anexodus Pascoe and Pantilema Aurivillius (Coleoptera, Cerambycidae, Lamiinae)
Source: Zookeys. 2017 Apr 20;(669):29–51. doi: 10.3897/zookeys.669.12608 (PMC5523371; doi:10.3897/zookeys.669.12608)
Supplement: XML Treatment for Anexodus tufi [file zookeys.669.12608-treatment5.xml]

<!DOCTYPE tp:taxon-treatment
  PUBLIC "-//TaxonX//DTD Taxonomic Treatment Publishing DTD v0 20100105//EN" "tax-treatment-NSO.dtd">
<tp:taxon-treatment xmlns:tp="http://www.plazi.org/taxpub"><tp:treatment-meta><kwd-group><label>Taxon classification</label><kwd><named-content xmlns:xlink="http://www.w3.org/1999/xlink" content-type="kingdom">Animalia</named-content></kwd><kwd><named-content xmlns:xlink="http://www.w3.org/1999/xlink" content-type="order">Coleoptera</named-content></kwd><kwd><named-content xmlns:xlink="http://www.w3.org/1999/xlink" content-type="family">Cerambycidae</named-content></kwd></kwd-group><mixed-citation publication-type="journal"><person-group><name><surname>Gabriš</surname><given-names>Radim</given-names></name><name><surname>Trnka</surname><given-names>Filip</given-names></name><name><surname>Wahab</surname><given-names>Rodzay Abdul</given-names></name><name><surname>Kundrata</surname><given-names>Robin</given-names></name></person-group><article-title>Taxonomic revision of the endemic Bornean genera <italic><tp:taxon-name><tp:taxon-name-part taxon-name-part-type="genus" reg="Anexodus">Anexodus</tp:taxon-name-part></tp:taxon-name></italic> Pascoe and <italic><tp:taxon-name><tp:taxon-name-part taxon-name-part-type="genus" reg="Pantilema">Pantilema</tp:taxon-name-part></tp:taxon-name></italic> Aurivillius (<tp:taxon-name><tp:taxon-name-part taxon-name-part-type="order">Coleoptera</tp:taxon-name-part></tp:taxon-name>, <tp:taxon-name><tp:taxon-name-part taxon-name-part-type="family">Cerambycidae</tp:taxon-name-part></tp:taxon-name>, <tp:taxon-name><tp:taxon-name-part taxon-name-part-type="subfamily">Lamiinae</tp:taxon-name-part></tp:taxon-name>)</article-title><source>Zookeys</source><day>20</day><month>4</month><year>2017</year><volume>2017</volume><issue>669</issue><fpage>29</fpage><lpage>51</lpage><pub-id pub-id-type="doi">10.3897/zookeys.669.12608</pub-id></mixed-citation></tp:treatment-meta><tp:nomenclature><tp:taxon-name>
            <tp:taxon-name-part taxon-name-part-type="genus" reg="Anexodus">Anexodus</tp:taxon-name-part>
            <tp:taxon-name-part taxon-name-part-type="species" reg="tufi">tufi</tp:taxon-name-part>
            <object-id xmlns:xlink="http://www.w3.org/1999/xlink" content-type="zoobank" xlink:type="simple">http://zoobank.org/85AFEBB7-502B-4303-8C86-B9DD45AD8F1F</object-id>
          </tp:taxon-name><tp:taxon-status xmlns:xlink="http://www.w3.org/1999/xlink" xlink:type="simple">sp. n.</tp:taxon-status><xref ref-type="fig" rid="F2">Figs 7–8</xref><xref ref-type="fig" rid="F3">, 15–16</xref><xref ref-type="fig" rid="F4">, 20</xref><xref ref-type="fig" rid="F4">, 26–27</xref><xref ref-type="fig" rid="F5">, 31</xref><xref ref-type="fig" rid="F5">, 33</xref><xref ref-type="fig" rid="F7">, 40</xref><!--PageBreak--></tp:nomenclature><tp:treatment-sec sec-type="type material" id="SECID0EENAG"><title>Type material.</title><p>Holotype, male, “BRUNEI, Ulu Temburong NP / Kuala Belalong FSC / <named-content xmlns:xlink="http://www.w3.org/1999/xlink" content-type="dwc:verbatimCoordinates" xlink:type="simple"><named-content content-type="geo-json" specific-use="{&#34;type&#34;:&#34;Point&#34;,&#34;coordinates&#34;:[115.157500,4.546556]}" id="NCID0ENNAG" xlink:type="simple">4°32'47.6"N 115°09'27"E</named-content></named-content> / I. H. Tuf leg. II.2013” (<abbrev xmlns:xlink="http://www.w3.org/1999/xlink" content-type="institution" xlink:title="Universiti Brunei Darussalam, Brunei" id="ABBRID0ESNAG" xlink:type="simple">UBDC</abbrev>); paratype, female, same data as holotype (<named-content xmlns:xlink="http://www.w3.org/1999/xlink" content-type="dwc:institutional_code" xlink:type="simple">UPOL</named-content>); 2 paratypes, females, “BRUNEI, Ulu Temburong NP / Kuala Belalong FSC / <named-content xmlns:xlink="http://www.w3.org/1999/xlink" content-type="dwc:verbatimCoordinates" xlink:type="simple"><named-content content-type="geo-json" specific-use="{&#34;type&#34;:&#34;Point&#34;,&#34;coordinates&#34;:[115.157500,4.546556]}" id="NCID0E6NAG" xlink:type="simple">4°32'47.6"N 115°09'27"E</named-content></named-content> / Z. Mačát leg. I.2014” (<named-content xmlns:xlink="http://www.w3.org/1999/xlink" content-type="dwc:institutional_code" xlink:type="simple">BMNH</named-content>); paratype, female, “BRUNEI, Ulu Temburong NP / Kuala Belalong FSC / <named-content xmlns:xlink="http://www.w3.org/1999/xlink" content-type="dwc:verbatimCoordinates" xlink:type="simple"><named-content content-type="geo-json" specific-use="{&#34;type&#34;:&#34;Point&#34;,&#34;coordinates&#34;:[115.157500,4.546556]}" id="NCID0EMOAG" xlink:type="simple">4°32'47.6"N 115°09'27"E</named-content></named-content> / O. Machač leg. II.2015” (<named-content xmlns:xlink="http://www.w3.org/1999/xlink" content-type="dwc:institutional_code" xlink:type="simple">UPOL</named-content>).</p></tp:treatment-sec><tp:treatment-sec sec-type="Differential dagnosis" id="SECID0EWOAG"><title>Differential dagnosis.</title><p>This species is similar to <italic><tp:taxon-name><tp:taxon-name-part taxon-name-part-type="genus" reg="Anexodus">A.</tp:taxon-name-part> <tp:taxon-name-part taxon-name-part-type="species" reg="aquilus">aquilus</tp:taxon-name-part></tp:taxon-name></italic> in having yellowish stripes on the dorsal body surface and labrum with the whole surface punctured (Fig. <xref ref-type="fig" rid="F4">20</xref>), but it differs in shape of the scape (apex simple in <italic><tp:taxon-name><tp:taxon-name-part taxon-name-part-type="genus" reg="Anexodus">A.</tp:taxon-name-part> <tp:taxon-name-part taxon-name-part-type="species" reg="tufi">tufi</tp:taxon-name-part></tp:taxon-name></italic> sp. n., apex with distinct lateral hook-shaped projection in <italic><tp:taxon-name><tp:taxon-name-part taxon-name-part-type="genus" reg="Anexodus">A.</tp:taxon-name-part> <tp:taxon-name-part taxon-name-part-type="species" reg="aquilus">aquilus</tp:taxon-name-part></tp:taxon-name></italic>; Figs <xref ref-type="fig" rid="F4">21–22</xref>, <xref ref-type="fig" rid="F4">26–27</xref>), length of the parameres (relatively longer in <italic><tp:taxon-name><tp:taxon-name-part taxon-name-part-type="genus" reg="Anexodus">A.</tp:taxon-name-part> <tp:taxon-name-part taxon-name-part-type="species" reg="aquilus">aquilus</tp:taxon-name-part></tp:taxon-name></italic>; Figs <xref ref-type="fig" rid="F5">28</xref>, <xref ref-type="fig" rid="F5">31</xref>), and shape of the spermatheca (simply elongated in <italic><tp:taxon-name><tp:taxon-name-part taxon-name-part-type="genus" reg="Anexodus">A.</tp:taxon-name-part> <tp:taxon-name-part taxon-name-part-type="species" reg="tufi">tufi</tp:taxon-name-part></tp:taxon-name></italic> sp. n., widened at second half in <italic><tp:taxon-name><tp:taxon-name-part taxon-name-part-type="genus" reg="Anexodus">A.</tp:taxon-name-part> <tp:taxon-name-part taxon-name-part-type="species" reg="aquilus">aquilus</tp:taxon-name-part></tp:taxon-name></italic>; Figs <xref ref-type="fig" rid="F5">32–33</xref>).</p><fig id="F4" position="float" orientation="portrait"><label>Figures 17–27.</label><caption><p>
                <italic><tp:taxon-name><tp:taxon-name-part taxon-name-part-type="genus" reg="Anexodus">Anexodus</tp:taxon-name-part></tp:taxon-name></italic> spp.: <bold>17–20</bold> Head, frontal view: <bold>17</bold> <italic><tp:taxon-name><tp:taxon-name-part taxon-name-part-type="genus" reg="Anexodus">Anexodus</tp:taxon-name-part> <tp:taxon-name-part taxon-name-part-type="species" reg="aquilus">aquilus</tp:taxon-name-part></tp:taxon-name></italic> Pascoe, holotype male <bold>18</bold> <italic><tp:taxon-name><tp:taxon-name-part taxon-name-part-type="genus" reg="Anexodus">Anexodus</tp:taxon-name-part> <tp:taxon-name-part taxon-name-part-type="species" reg="sarawakensis">sarawakensis</tp:taxon-name-part></tp:taxon-name></italic> Sudre, holotype male <bold>19</bold> <italic><tp:taxon-name><tp:taxon-name-part taxon-name-part-type="genus" reg="Anexodus">Anexodus</tp:taxon-name-part> <tp:taxon-name-part taxon-name-part-type="species" reg="syptakovae">syptakovae</tp:taxon-name-part></tp:taxon-name></italic> sp. n., holotype male <bold>20</bold> <italic><tp:taxon-name><tp:taxon-name-part taxon-name-part-type="genus" reg="Anexodus">Anexodus</tp:taxon-name-part> <tp:taxon-name-part taxon-name-part-type="species" reg="tufi">tufi</tp:taxon-name-part></tp:taxon-name></italic> sp. n., holotype male <bold>21–27</bold> Antenna: <bold>21</bold> <italic><tp:taxon-name><tp:taxon-name-part taxon-name-part-type="genus" reg="Anexodus">Anexodus</tp:taxon-name-part> <tp:taxon-name-part taxon-name-part-type="species" reg="aquilus">aquilus</tp:taxon-name-part></tp:taxon-name></italic> Pascoe, male <bold>22</bold> <italic><tp:taxon-name><tp:taxon-name-part taxon-name-part-type="genus" reg="Anexodus">Anexodus</tp:taxon-name-part> <tp:taxon-name-part taxon-name-part-type="species" reg="aquilus">aquilus</tp:taxon-name-part></tp:taxon-name></italic> Pascoe, female <bold>23</bold> <italic><tp:taxon-name><tp:taxon-name-part taxon-name-part-type="genus" reg="Anexodus">Anexodus</tp:taxon-name-part> <tp:taxon-name-part taxon-name-part-type="species" reg="sarawakensis">sarawakensis</tp:taxon-name-part></tp:taxon-name></italic> Sudre, male <bold>24</bold> <italic><tp:taxon-name><tp:taxon-name-part taxon-name-part-type="genus" reg="Anexodus">Anexodus</tp:taxon-name-part> <tp:taxon-name-part taxon-name-part-type="species" reg="sarawakensis">sarawakensis</tp:taxon-name-part></tp:taxon-name></italic> Sudre, female <bold>25</bold> <italic><tp:taxon-name><tp:taxon-name-part taxon-name-part-type="genus" reg="Anexodus">Anexodus</tp:taxon-name-part> <tp:taxon-name-part taxon-name-part-type="species" reg="syptakovae">syptakovae</tp:taxon-name-part></tp:taxon-name></italic> sp. n., male <bold>26</bold> <italic><tp:taxon-name><tp:taxon-name-part taxon-name-part-type="genus" reg="Anexodus">Anexodus</tp:taxon-name-part> <tp:taxon-name-part taxon-name-part-type="species" reg="tufi">tufi</tp:taxon-name-part></tp:taxon-name></italic> sp. n., male <bold>27</bold> <italic><tp:taxon-name><tp:taxon-name-part taxon-name-part-type="genus" reg="Anexodus">Anexodus</tp:taxon-name-part> <tp:taxon-name-part taxon-name-part-type="species" reg="tufi">tufi</tp:taxon-name-part></tp:taxon-name></italic> sp. n., female. Not to scale.</p></caption><graphic xmlns:xlink="http://www.w3.org/1999/xlink" xlink:href="zookeys-669-029-g004.jpg" position="float" orientation="portrait" xlink:type="simple" id="oo_132584.jpg"/></fig></tp:treatment-sec><tp:treatment-sec sec-type="description" id="SECID0E4WAG"><title>Description.</title><p>Holotype (male). <abbrev xmlns:xlink="http://www.w3.org/1999/xlink" xlink:title="body length" id="ABBRID0EDXAG" xlink:type="simple">BL</abbrev> 7.4 mm, <abbrev xmlns:xlink="http://www.w3.org/1999/xlink" xlink:title="body width" id="ABBRID0EHXAG" xlink:type="simple">BW</abbrev> 2.3 mm. Body brown with yellowish stripes ranging from vertex through sides of pronotum to basal part of elytra, densely clothed with very short brown pubescence. Head about as wide as anterior margin of pronotum. Labrum transverse, its surface with moderately sparse punctures (Fig. <xref ref-type="fig" rid="F4">20</xref>). Eyes moderately emarginate at antennal articulations (Figs <xref ref-type="fig" rid="F3">15–16</xref>). Antennae 0.9 times as long as body; scape gradually slightly widened towards apex, thickest at apical part, apex simple (Figs <xref ref-type="fig" rid="F4">26–27</xref>); the relative ratio of antennomere lengths 3.2 : 1.5 : 1.0 : 1.2 : 1.0 : 0.9 : 0.5 : 0.5 : 0.5 : 0.5 : 1.0.</p><p>Prothorax as long as wide, laterally with one distinct tubercle; pronotal disc with a pair of moderately distinct tubercles near middle and one median at second half and one indistinct median at anterior half; pronotal tubercles punctate. Prosternum in front of coxae 0.9 times shorter than diameter of coxal cavity. Scutellum transverse, two times as wide as long. Elytra elongate, 1.8 times as long as wide at widest part, 1.9 times as long as pronotum, widest near middle; each elytron with three rows of distinct, longitudinally elongate tubercles (Figs <xref ref-type="fig" rid="F2">7–8</xref>, <xref ref-type="fig" rid="F3">15–16</xref>), inner row forming a distinct ridge basally; sparsely covered with large deep punctures arranged in slightly irregular rows. Legs long, slender; relative lengths of metatarsomeres 1.0 : 0.6 : 1.0 : 2.1.</p><p>Male genitalia with tegmen elongate, widest before middle, basally with short strut; parameres elongate, 3.3 times longer than wide, apically with long setae (Fig. <xref ref-type="fig" rid="F5">31</xref>). Pe<!--PageBreak--><!--PageBreak-->nis subparallel-sided, apically truncate; dorsal struts diverged from about 1/3 of penis length. Internal sac long, with paired small medial sclerites and distinct flagellar sclerites.</p></tp:treatment-sec><tp:treatment-sec sec-type="Intraspecific variability" id="SECID0EKYAG"><title>Intraspecific variability.</title><p>The male paratype is larger (body length 9.4 mm, body width 2.8 mm).</p><p>Female. Most characters same as for males. <abbrev xmlns:xlink="http://www.w3.org/1999/xlink" xlink:title="body length" id="ABBRID0ERYAG" xlink:type="simple">BL</abbrev> 8.5–10.2 mm, <abbrev xmlns:xlink="http://www.w3.org/1999/xlink" xlink:title="body width" id="ABBRID0EVYAG" xlink:type="simple">BW</abbrev> 2.7–3.4. Antennae shorter, 0.7 times as long as body, with relatively longer scape and pedicel (length ratio of antennomeres I–III: 3.4–3.6 : 1.7–1.8 : 1.0). Elytra 2.2–2.3 times as long pronotum. Fifth ventrite with apex truncate. Spermatheca sclerotized, slender, elongate, curved, gradually tapered toward apex; sclerotized part of spermathecal duct simple (Fig. <xref ref-type="fig" rid="F5">33</xref>).</p><fig id="F5" position="float" orientation="portrait"><label>Figures 28–34.</label><caption><p>
                <italic><tp:taxon-name><tp:taxon-name-part taxon-name-part-type="genus" reg="Anexodus">Anexodus</tp:taxon-name-part></tp:taxon-name></italic> species: <bold>28–31</bold> Aedeagus, ventral view: <bold>28</bold> <italic><tp:taxon-name><tp:taxon-name-part taxon-name-part-type="genus" reg="Anexodus">Anexodus</tp:taxon-name-part> <tp:taxon-name-part taxon-name-part-type="species" reg="aquilus">aquilus</tp:taxon-name-part></tp:taxon-name></italic> Pascoe, holotype <bold>29</bold> <italic><tp:taxon-name><tp:taxon-name-part taxon-name-part-type="genus" reg="Anexodus">Anexodus</tp:taxon-name-part> <tp:taxon-name-part taxon-name-part-type="species" reg="sarawakensis">sarawakensis</tp:taxon-name-part></tp:taxon-name></italic> Sudre, holotype <bold>30</bold> <italic><tp:taxon-name><tp:taxon-name-part taxon-name-part-type="genus" reg="Anexodus">Anexodus</tp:taxon-name-part> <tp:taxon-name-part taxon-name-part-type="species" reg="syptakovae">syptakovae</tp:taxon-name-part></tp:taxon-name></italic> sp. n., holotype <bold>31</bold> <italic><tp:taxon-name><tp:taxon-name-part taxon-name-part-type="genus" reg="Anexodus">Anexodus</tp:taxon-name-part> <tp:taxon-name-part taxon-name-part-type="species" reg="tufi">tufi</tp:taxon-name-part></tp:taxon-name></italic> sp. n., holotype <bold>32–34</bold> Spermatheca: <bold>32</bold> <italic><tp:taxon-name><tp:taxon-name-part taxon-name-part-type="genus" reg="Anexodus">Anexodus</tp:taxon-name-part> <tp:taxon-name-part taxon-name-part-type="species" reg="aquilus">aquilus</tp:taxon-name-part></tp:taxon-name></italic> Pascoe <bold>33</bold> <italic><tp:taxon-name><tp:taxon-name-part taxon-name-part-type="genus" reg="Anexodus">Anexodus</tp:taxon-name-part> <tp:taxon-name-part taxon-name-part-type="species" reg="tufi">tufi</tp:taxon-name-part></tp:taxon-name></italic> sp. n. <bold>34</bold> <italic><tp:taxon-name><tp:taxon-name-part taxon-name-part-type="genus" reg="Anexodus">Anexodus</tp:taxon-name-part> <tp:taxon-name-part taxon-name-part-type="species" reg="sarawakensis">sarawakensis</tp:taxon-name-part></tp:taxon-name></italic> Sudre. Not to scale.</p></caption><graphic xmlns:xlink="http://www.w3.org/1999/xlink" xlink:href="zookeys-669-029-g005.jpg" position="float" orientation="portrait" xlink:type="simple" id="oo_132585.jpg"/></fig></tp:treatment-sec><tp:treatment-sec sec-type="distribution" id="SECID0EQ3AG"><title>Distribution.</title><p>Brunei (Fig. <xref ref-type="fig" rid="F8">43</xref>). All the specimens in the type series are from the vicinity of the Kuala Belalong Field Studies Centre (KBFSC) in the Ulu Temburong National Park (Fig. <xref ref-type="fig" rid="F7">41</xref>) which has been described in detail by <xref ref-type="bibr" rid="B28">Ševčík et al. (2014)</xref>.</p></tp:treatment-sec><tp:treatment-sec sec-type="etymology" id="SECID0EC4AG"><title>Etymology.</title><p>This species is named after Mr. I. H. Tuf (<named-content xmlns:xlink="http://www.w3.org/1999/xlink" content-type="dwc:institutional_code" xlink:type="simple">UPOL</named-content>, Czech Republic; Fig. <xref ref-type="fig" rid="F7">42</xref>), who collected a part of the type series.</p></tp:treatment-sec><tp:treatment-sec><!--Section generated to contain objects referenced in tp:taxon-treatment.--><fig id="F2" position="float" orientation="portrait"><label>Figures 5–8.</label><caption><p>Dorsal habitus of <italic><tp:taxon-name><tp:taxon-name-part taxon-name-part-type="genus" reg="Anexodus">Anexodus</tp:taxon-name-part></tp:taxon-name></italic> spp.: <bold>5</bold> <italic><tp:taxon-name><tp:taxon-name-part taxon-name-part-type="genus" reg="Anexodus">Anexodus</tp:taxon-name-part> <tp:taxon-name-part taxon-name-part-type="species" reg="sarawakensis">sarawakensis</tp:taxon-name-part></tp:taxon-name></italic> Sudre, holotype male <bold>6</bold> <italic><tp:taxon-name><tp:taxon-name-part taxon-name-part-type="genus" reg="Anexodus">Anexodus</tp:taxon-name-part> <tp:taxon-name-part taxon-name-part-type="species" reg="sarawakensis">sarawakensis</tp:taxon-name-part></tp:taxon-name></italic> Sudre, paratype female <bold>7</bold> <italic><tp:taxon-name><tp:taxon-name-part taxon-name-part-type="genus" reg="Anexodus">Anexodus</tp:taxon-name-part> <tp:taxon-name-part taxon-name-part-type="species" reg="tufi">tufi</tp:taxon-name-part></tp:taxon-name></italic> sp. n., holotype male <bold>8</bold> <italic><tp:taxon-name><tp:taxon-name-part taxon-name-part-type="genus" reg="Anexodus">Anexodus</tp:taxon-name-part> <tp:taxon-name-part taxon-name-part-type="species" reg="tufi">tufi</tp:taxon-name-part></tp:taxon-name></italic> sp. n., paratype female. Scale bar 5 mm.</p></caption><graphic xmlns:xlink="http://www.w3.org/1999/xlink" xlink:href="zookeys-669-029-g002.jpg" position="float" orientation="portrait" xlink:type="simple" id="oo_132582.jpg"/></fig><fig id="F3" position="float" orientation="portrait"><label>Figures 9–16.</label><caption><p>Lateral habitus of <italic><tp:taxon-name><tp:taxon-name-part taxon-name-part-type="genus" reg="Anexodus">Anexodus</tp:taxon-name-part></tp:taxon-name></italic> spp.: <bold>9</bold> <italic><tp:taxon-name><tp:taxon-name-part taxon-name-part-type="genus" reg="Anexodus">Anexodus</tp:taxon-name-part> <tp:taxon-name-part taxon-name-part-type="species" reg="aquilus">aquilus</tp:taxon-name-part></tp:taxon-name></italic> Pascoe, holotype male <bold>10</bold> <italic><tp:taxon-name><tp:taxon-name-part taxon-name-part-type="genus" reg="Anexodus">Anexodus</tp:taxon-name-part> <tp:taxon-name-part taxon-name-part-type="species" reg="aquilus">aquilus</tp:taxon-name-part></tp:taxon-name></italic> Pascoe, female (= holotype of <italic><tp:taxon-name><tp:taxon-name-part taxon-name-part-type="genus" reg="Anexodus">Anexodus</tp:taxon-name-part> <tp:taxon-name-part taxon-name-part-type="species" reg="kuntzeni">kuntzeni</tp:taxon-name-part></tp:taxon-name></italic> Kriesche) <bold>11</bold> <italic><tp:taxon-name><tp:taxon-name-part taxon-name-part-type="genus" reg="Anexodus">Anexodus</tp:taxon-name-part> <tp:taxon-name-part taxon-name-part-type="species" reg="aquilus">aquilus</tp:taxon-name-part></tp:taxon-name></italic> Pascoe, large male from Trus Madi <bold>12</bold> <italic><tp:taxon-name><tp:taxon-name-part taxon-name-part-type="genus" reg="Anexodus">Anexodus</tp:taxon-name-part> <tp:taxon-name-part taxon-name-part-type="species" reg="syptakovae">syptakovae</tp:taxon-name-part></tp:taxon-name></italic> sp. n., holotype male <bold>13</bold> <italic><tp:taxon-name><tp:taxon-name-part taxon-name-part-type="genus" reg="Anexodus">Anexodus</tp:taxon-name-part> <tp:taxon-name-part taxon-name-part-type="species" reg="sarawakensis">sarawakensis</tp:taxon-name-part></tp:taxon-name></italic> Sudre, holotype male <bold>14</bold> <italic><tp:taxon-name><tp:taxon-name-part taxon-name-part-type="genus" reg="Anexodus">Anexodus</tp:taxon-name-part> <tp:taxon-name-part taxon-name-part-type="species" reg="sarawakensis">sarawakensis</tp:taxon-name-part></tp:taxon-name></italic> Sudre, paratype female <bold>15</bold> <italic><tp:taxon-name><tp:taxon-name-part taxon-name-part-type="genus" reg="Anexodus">Anexodus</tp:taxon-name-part> <tp:taxon-name-part taxon-name-part-type="species" reg="tufi">tufi</tp:taxon-name-part></tp:taxon-name></italic> sp. n., holotype male <bold>16</bold> <italic><tp:taxon-name><tp:taxon-name-part taxon-name-part-type="genus" reg="Anexodus">Anexodus</tp:taxon-name-part> <tp:taxon-name-part taxon-name-part-type="species" reg="tufi">tufi</tp:taxon-name-part></tp:taxon-name></italic> sp. n., paratype female. Scale bar 5 mm.</p></caption><graphic xmlns:xlink="http://www.w3.org/1999/xlink" xlink:href="zookeys-669-029-g003.jpg" position="float" orientation="portrait" xlink:type="simple" id="oo_132583.jpg"/></fig><fig id="F7" position="float" orientation="portrait"><label>Figures 40–42.</label><caption><p>
            <italic><tp:taxon-name><tp:taxon-name-part taxon-name-part-type="genus" reg="Anexodus">Anexodus</tp:taxon-name-part> <tp:taxon-name-part taxon-name-part-type="species" reg="tufi">tufi</tp:taxon-name-part></tp:taxon-name></italic> sp. n. in the Ulu Temburong National Park, Brunei: <bold>40</bold> Live specimen <bold>41</bold> Habitat near the Kuala Belalong Field Studies Centre <bold>42</bold> Ivan H. Tuf collecting invertebrates from the rainforest litter.</p></caption><graphic xmlns:xlink="http://www.w3.org/1999/xlink" xlink:href="zookeys-669-029-g007.jpg" position="float" orientation="portrait" xlink:type="simple" id="oo_132588.jpg"/></fig><fig id="F8" position="float" orientation="portrait"><label>Figure 43.</label><caption><p>The distribution of <tp:taxon-name><tp:taxon-name-part taxon-name-part-type="tribe">Morimopsini</tp:taxon-name-part></tp:taxon-name> in Borneo. A <italic><tp:taxon-name><tp:taxon-name-part taxon-name-part-type="genus" reg="Anexodus">Anexodus</tp:taxon-name-part></tp:taxon-name></italic> Pascoe, B <italic><tp:taxon-name><tp:taxon-name-part taxon-name-part-type="genus" reg="Borneostyrax">Borneostyrax</tp:taxon-name-part></tp:taxon-name></italic> Gabriš, Kundrata &amp; Trnka, D <italic><tp:taxon-name><tp:taxon-name-part taxon-name-part-type="genus" reg="Dolichostyrax">Dolichostyrax</tp:taxon-name-part></tp:taxon-name></italic> Aurivillius, E <italic><tp:taxon-name><tp:taxon-name-part taxon-name-part-type="genus" reg="Eurystyrax">Eurystyrax</tp:taxon-name-part></tp:taxon-name></italic> Gabriš, Kundrata &amp; Trnka, M <italic><tp:taxon-name><tp:taxon-name-part taxon-name-part-type="genus" reg="Microdolichostyrax">Microdolichostyrax</tp:taxon-name-part></tp:taxon-name></italic> Gabriš, Kundrata &amp; Trnka, P <italic><tp:taxon-name><tp:taxon-name-part taxon-name-part-type="genus" reg="Pantilema">Pantilema</tp:taxon-name-part></tp:taxon-name></italic> Aurivillius.</p></caption><graphic xmlns:xlink="http://www.w3.org/1999/xlink" xlink:href="zookeys-669-029-g008.jpg" position="float" orientation="portrait" xlink:type="simple" id="oo_132590.jpg"/></fig></tp:treatment-sec><ref-list><ref id="B28"><mixed-citation xmlns:xlink="http://www.w3.org/1999/xlink" xlink:type="simple">
          <person-group><name name-style="western"><surname>Ševčík</surname><given-names>J</given-names></name><name name-style="western"><surname>Hippa</surname><given-names>H</given-names></name><name name-style="western"><surname>Wahab</surname><given-names>RA</given-names></name></person-group> (<year>2014</year>) <article-title>Diversity of <italic><tp:taxon-name><tp:taxon-name-part taxon-name-part-type="genus">Manota</tp:taxon-name-part></tp:taxon-name></italic> Williston (<tp:taxon-name><tp:taxon-name-part taxon-name-part-type="order">Diptera</tp:taxon-name-part></tp:taxon-name>, <tp:taxon-name><tp:taxon-name-part taxon-name-part-type="family">Mycetophilidae</tp:taxon-name-part></tp:taxon-name>) in Ulu Temburong National Park, Brunei.</article-title> <source>ZooKeys</source> <volume>428</volume>: <fpage>57</fpage>–<lpage>77</lpage>. <ext-link xlink:type="simple" ext-link-type="doi" xlink:href="10.3897/zookeys.428.7912">https://doi.org/10.3897/zookeys.428.7912</ext-link></mixed-citation></ref></ref-list></tp:taxon-treatment>
