# Supplementary material for: Taxonomic revision of the endemic Bornean genera Anexodus Pascoe and Pantilema Aurivillius (Coleoptera, Cerambycidae, Lamiinae)
Source: Zookeys. 2017 Apr 20;(669):29–51. doi: 10.3897/zookeys.669.12608 (PMC5523371; doi:10.3897/zookeys.669.12608)
Supplement: XML Treatment for Pantilema [file zookeys.669.12608-treatment6.xml]

<!DOCTYPE tp:taxon-treatment
  PUBLIC "-//TaxonX//DTD Taxonomic Treatment Publishing DTD v0 20100105//EN" "tax-treatment-NSO.dtd">
<tp:taxon-treatment xmlns:tp="http://www.plazi.org/taxpub"><tp:treatment-meta><kwd-group><label>Taxon classification</label><kwd><named-content xmlns:xlink="http://www.w3.org/1999/xlink" content-type="kingdom">Animalia</named-content></kwd><kwd><named-content xmlns:xlink="http://www.w3.org/1999/xlink" content-type="order">Coleoptera</named-content></kwd><kwd><named-content xmlns:xlink="http://www.w3.org/1999/xlink" content-type="family">Cerambycidae</named-content></kwd></kwd-group><mixed-citation publication-type="journal"><person-group><name><surname>Gabriš</surname><given-names>Radim</given-names></name><name><surname>Trnka</surname><given-names>Filip</given-names></name><name><surname>Wahab</surname><given-names>Rodzay Abdul</given-names></name><name><surname>Kundrata</surname><given-names>Robin</given-names></name></person-group><article-title>Taxonomic revision of the endemic Bornean genera <italic><tp:taxon-name><tp:taxon-name-part taxon-name-part-type="genus" reg="Anexodus">Anexodus</tp:taxon-name-part></tp:taxon-name></italic> Pascoe and <italic><tp:taxon-name><tp:taxon-name-part taxon-name-part-type="genus" reg="Pantilema">Pantilema</tp:taxon-name-part></tp:taxon-name></italic> Aurivillius (<tp:taxon-name><tp:taxon-name-part taxon-name-part-type="order">Coleoptera</tp:taxon-name-part></tp:taxon-name>, <tp:taxon-name><tp:taxon-name-part taxon-name-part-type="family">Cerambycidae</tp:taxon-name-part></tp:taxon-name>, <tp:taxon-name><tp:taxon-name-part taxon-name-part-type="subfamily">Lamiinae</tp:taxon-name-part></tp:taxon-name>)</article-title><source>Zookeys</source><day>20</day><month>4</month><year>2017</year><volume>2017</volume><issue>669</issue><fpage>29</fpage><lpage>51</lpage><pub-id pub-id-type="doi">10.3897/zookeys.669.12608</pub-id></mixed-citation></tp:treatment-meta><tp:nomenclature><label>Genus</label><tp:taxon-name>
            <tp:taxon-name-part taxon-name-part-type="genus" reg="Pantilema">Pantilema</tp:taxon-name-part>
          </tp:taxon-name><tp:taxon-authority>Aurivillius, 1911</tp:taxon-authority><tp:nomenclature-citation-list><tp:nomenclature-citation><tp:taxon-name>
                <tp:taxon-name-part taxon-name-part-type="genus" reg="Pantilema">Pantilema</tp:taxon-name-part>
              </tp:taxon-name><comment>Aurivillius, 1911: 196.</comment></tp:nomenclature-citation></tp:nomenclature-citation-list></tp:nomenclature><tp:treatment-sec sec-type="type species" id="SECID0E25AG"><title>Type species.</title><p>
            <italic><tp:taxon-name><tp:taxon-name-part taxon-name-part-type="genus" reg="Pantilema">Pantilema</tp:taxon-name-part> <tp:taxon-name-part taxon-name-part-type="species" reg="angustum">angustum</tp:taxon-name-part></tp:taxon-name></italic> Aurivillius, 1911.</p></tp:treatment-sec><tp:treatment-sec sec-type="Differential diagnosis" id="SECID0EM6AG"><title>Differential diagnosis.</title><p>
            <italic><tp:taxon-name><tp:taxon-name-part taxon-name-part-type="genus" reg="Pantilema">Pantilema</tp:taxon-name-part></tp:taxon-name></italic> differs from the remaining Bornean <tp:taxon-name><tp:taxon-name-part taxon-name-part-type="tribe">Morimopsini</tp:taxon-name-part></tp:taxon-name> by having a slender, narrow, parallel-sided body (body length/width ratio = 3.5), tibial spurs 1-1-2, truncate elytral apex, and tubercles only in the apical half of the elytra (Figs <xref ref-type="fig" rid="F6">35–36</xref>).</p></tp:treatment-sec><tp:treatment-sec sec-type="description" id="SECID0ECABG"><title>Description.</title><p>Body slender, elongate, densely clothed with very short pubescence; coloration brown, with some parts paler, yellowish, antennae and legs reddish-brown (Figs <xref ref-type="fig" rid="F6">35–36</xref>).</p><p>Head about the same width as anterior margin of pronotum; genae convex at frontal view; frontoclypeus with distinct midline running from interantennal groove to labrum, sparsely punctured; antennal tubercles prominent with narrow, deep depression in between; antennal cavities opened dorsally; anterior margin of anteclypeus shallowly emarginate, with sparse long yellowish semi-erect setae. Labrum free, transverse, glabrous, with a row of distinct punctures and sparsely and irregularly distributed additional less distinct punctures, with sparse long semi-erect setae (Fig. <xref ref-type="fig" rid="F6">38</xref>). Eyes small, distinctly elongate vertically, narrow, about four times as long as wide, slightly emarginate at antennal insertions, lower parts distinctly narrower than genae (Fig. <xref ref-type="fig" rid="F6">36</xref>). Antennae filiform, 11-segmented, shorter than body; scape and first half of pedicel covered with very short dense light brown pubescence; the rest of antenna with much sparser pubescence; scape enlarged, swollen, reaching the first half of pronotum, subparallel-sided, apically slightly widened, pedicel short, apical antennomere simple, less than two times as long as penultimate antennomere (Fig. <xref ref-type="fig" rid="F6">37</xref>). Mandibles short and broad, apex unidentate (Fig. <xref ref-type="fig" rid="F6">38</xref>). Maxillary palpi tetramerous, apical palpomere fusiform. Labial palpi trimerous, apical palpomere of same shape as maxillary one.</p><p>Prothorax about as long as wide, subparallel-sided at anterior half, widest slightly medially, then gradually narrowed towards posterior margin, laterally with one very weakly developed tubercle; pronotal disc weakly convex, sparsely covered with deep punctures, not smooth, without tubercles (Fig. <xref ref-type="fig" rid="F6">38</xref>), anterior and posterior angles obtuse. Prosternum in front of coxae slightly shorter than diameter of coxal cavity, procoxal cavities circular, with lateral extension, narrowly separated. Scutellum transverse, subtriangular, about three times as wide as long. Elytra elongate, twice as long as wide at widest part, basally as wide as posterior pronotal margin, without distinct humeral bulges, widest near middle, fused along the elytral suture, apically truncate; with tubercles present only at apical third of elytra; tubercles arranged in two rows, apical tubercles forming large transverse irregularly shaped bulge (Fig. <xref ref-type="fig" rid="F6">35</xref>), elytra sparsely covered with large deep punctures arranged in slightly irregular rows; outer elytral margin distinctly curved at lateral view (Fig. <xref ref-type="fig" rid="F6">36</xref>). Mesoventrite with anterior edge on different plane than metaventrite; mesocoxal cavities circular, separated slightly wider than in procoxal cavities. Metaventrite transverse, more than two times as wide as long. Metacoxal cavities extending laterally to meet elytra. Hind wings absent. Legs long, slender; femora weakly swollen distally, tibial spurs 1-1-2, protibiae with pubescent groove (antennal cleaner) on inner face, mesotibiae with pubescent groove on outer face, metatibiae without groove; tarsal formula 4-4-4, last tarsomere with four long erected setae at ventral face, claws simple, empodium absent.</p><p>Abdomen with five visible ventrites, first ventrite (excluding intercoxal process) almost 1.5 times longer than second; intercoxal process subparallel-sided basally, narrowed and broadly rounded apically. Fifth ventrite with apex truncate, margin with sparse semi-erect pubescence. Male genitalia with tegmen elongate, widest at apical third, basally with long strut; parameres moderately long, setose apically. Penis relatively long, with dorsal struts diverged from about two fifths of penis length (Fig. <xref ref-type="fig" rid="F6">39</xref>). Internal sac long, with paired medial sclerites and distinct complex of flagellar sclerites.</p></tp:treatment-sec><tp:treatment-sec><!--Section generated to contain objects referenced in tp:taxon-treatment.--><fig id="F6" position="float" orientation="portrait"><label>Figures 35–39.</label><caption><p>
                <italic><tp:taxon-name><tp:taxon-name-part taxon-name-part-type="genus" reg="Pantilema">Pantilema</tp:taxon-name-part> <tp:taxon-name-part taxon-name-part-type="species" reg="angustum">angustum</tp:taxon-name-part></tp:taxon-name></italic> Aurivillius, holotype male: <bold>35</bold> Dorsal habitus (scale bar 5 mm) <bold>36</bold> Lateral habitus (scale bar 5 mm) <bold>37</bold> Antenna <bold>38</bold> Head, frontal view <bold>39</bold> Aedeagus, ventral view. Scale bar 5 mm.</p></caption><graphic xmlns:xlink="http://www.w3.org/1999/xlink" xlink:href="zookeys-669-029-g006.jpg" position="float" orientation="portrait" xlink:type="simple" id="oo_132586.jpg"/></fig></tp:treatment-sec></tp:taxon-treatment>
