# Supplementary material for: Taxonomic revision of the endemic Bornean genera Anexodus Pascoe and Pantilema Aurivillius (Coleoptera, Cerambycidae, Lamiinae)
Source: Zookeys. 2017 Apr 20;(669):29–51. doi: 10.3897/zookeys.669.12608 (PMC5523371; doi:10.3897/zookeys.669.12608)
Supplement: XML Treatment for Pantilema angustum [file zookeys.669.12608-treatment7.xml]

<!DOCTYPE tp:taxon-treatment
  PUBLIC "-//TaxonX//DTD Taxonomic Treatment Publishing DTD v0 20100105//EN" "tax-treatment-NSO.dtd">
<tp:taxon-treatment xmlns:tp="http://www.plazi.org/taxpub"><tp:treatment-meta><kwd-group><label>Taxon classification</label><kwd><named-content xmlns:xlink="http://www.w3.org/1999/xlink" content-type="kingdom">Animalia</named-content></kwd><kwd><named-content xmlns:xlink="http://www.w3.org/1999/xlink" content-type="order">Coleoptera</named-content></kwd><kwd><named-content xmlns:xlink="http://www.w3.org/1999/xlink" content-type="family">Cerambycidae</named-content></kwd></kwd-group><mixed-citation publication-type="journal"><person-group><name><surname>Gabriš</surname><given-names>Radim</given-names></name><name><surname>Trnka</surname><given-names>Filip</given-names></name><name><surname>Wahab</surname><given-names>Rodzay Abdul</given-names></name><name><surname>Kundrata</surname><given-names>Robin</given-names></name></person-group><article-title>Taxonomic revision of the endemic Bornean genera <italic><tp:taxon-name><tp:taxon-name-part taxon-name-part-type="genus" reg="Anexodus">Anexodus</tp:taxon-name-part></tp:taxon-name></italic> Pascoe and <italic><tp:taxon-name><tp:taxon-name-part taxon-name-part-type="genus" reg="Pantilema">Pantilema</tp:taxon-name-part></tp:taxon-name></italic> Aurivillius (<tp:taxon-name><tp:taxon-name-part taxon-name-part-type="order">Coleoptera</tp:taxon-name-part></tp:taxon-name>, <tp:taxon-name><tp:taxon-name-part taxon-name-part-type="family">Cerambycidae</tp:taxon-name-part></tp:taxon-name>, <tp:taxon-name><tp:taxon-name-part taxon-name-part-type="subfamily">Lamiinae</tp:taxon-name-part></tp:taxon-name>)</article-title><source>Zookeys</source><day>20</day><month>4</month><year>2017</year><volume>2017</volume><issue>669</issue><fpage>29</fpage><lpage>51</lpage><pub-id pub-id-type="doi">10.3897/zookeys.669.12608</pub-id></mixed-citation></tp:treatment-meta><tp:nomenclature><tp:taxon-name>
            <tp:taxon-name-part taxon-name-part-type="genus" reg="Pantilema">Pantilema</tp:taxon-name-part>
            <tp:taxon-name-part taxon-name-part-type="species" reg="angustum">angustum</tp:taxon-name-part>
          </tp:taxon-name><tp:taxon-authority>Aurivillius, 1911</tp:taxon-authority><xref ref-type="fig" rid="F6">Figs 35–39</xref><tp:nomenclature-citation-list><tp:nomenclature-citation><tp:taxon-name>
                <tp:taxon-name-part taxon-name-part-type="genus" reg="Pantilema">Pantilema</tp:taxon-name-part> <tp:taxon-name-part taxon-name-part-type="species" reg="angustum">angustum</tp:taxon-name-part></tp:taxon-name><comment>Aurivillius, 1911: 196.</comment></tp:nomenclature-citation></tp:nomenclature-citation-list></tp:nomenclature><tp:treatment-sec sec-type="type material" id="SECID0EHDBG"><title>Type material examined.</title><p>Holotype, male, “Samarahan / June 1906 [handwritten] // Type. // <named-content xmlns:xlink="http://www.w3.org/1999/xlink" content-type="dwc:institutional_code" xlink:type="simple">NHRS</named-content>-JLKB / 000022859 // 5184 / E94 +” (<named-content xmlns:xlink="http://www.w3.org/1999/xlink" content-type="dwc:institutional_code" xlink:type="simple">NHRS</named-content>).</p><fig id="F6" position="float" orientation="portrait"><label>Figures 35–39.</label><caption><p>
                <italic><tp:taxon-name><tp:taxon-name-part taxon-name-part-type="genus" reg="Pantilema">Pantilema</tp:taxon-name-part> <tp:taxon-name-part taxon-name-part-type="species" reg="angustum">angustum</tp:taxon-name-part></tp:taxon-name></italic> Aurivillius, holotype male: <bold>35</bold> Dorsal habitus (scale bar 5 mm) <bold>36</bold> Lateral habitus (scale bar 5 mm) <bold>37</bold> Antenna <bold>38</bold> Head, frontal view <bold>39</bold> Aedeagus, ventral view. Scale bar 5 mm.</p></caption><graphic xmlns:xlink="http://www.w3.org/1999/xlink" xlink:href="zookeys-669-029-g006.jpg" position="float" orientation="portrait" xlink:type="simple" id="oo_132586.jpg"/></fig></tp:treatment-sec><tp:treatment-sec sec-type="redescription" id="SECID0EZEBG"><title>Redescription.</title><p>Holotype (male). <abbrev xmlns:xlink="http://www.w3.org/1999/xlink" xlink:title="body length" id="ABBRID0E6EBG" xlink:type="simple">BL</abbrev> 10.6 mm, <abbrev xmlns:xlink="http://www.w3.org/1999/xlink" xlink:title="body width" id="ABBRID0EDFBG" xlink:type="simple">BW</abbrev> 3.1 mm. Body brown, with antennae and legs reddish-brown, elytral apex and two median spots near anterior and posterior pronotal margins yellowish, mouthparts lighter (Figs <xref ref-type="fig" rid="F6">35–36</xref>). Body densely clothed with very short brown pubescence. Head about as wide as anterior margin of pronotum. Labrum with a row of distinct punctures and sparsely and irregularly distributed additional less distinct punctures, with sparse long semi-erect setae (Fig. <xref ref-type="fig" rid="F6">38</xref>). Eyes slightly emarginate at antennal insertions (Fig. <xref ref-type="fig" rid="F6">36</xref>); minimum interocular distance 1.9 times maximum eye diameter. Antennae (left present in whole length; right with antennomeres II–XI missing) 0.7 times as long as body; scape reaching the first half of pronotum, subparallel-sided, apically slightly widened, the relative ratio of antennomere lengths 2.9 : 0.7 : 1.0 : 1.1 : 0.9 : 0.8 : 0.7 : 0.7 : 0.6 : 0.7 : 1.3 (Fig. <xref ref-type="fig" rid="F6">37</xref>).</p><p>Prothorax 1.1 times as long as wide, laterally with one very weakly developed tubercle; pronotal disc without tubercles (Fig. <xref ref-type="fig" rid="F6">38</xref>). Prosternum in front of coxae 0.9 times as wide as diameter of coxal cavity. Scutellum transverse, about three times as wide as long. Elytra 2.0 times as long as wide at widest part, 1.9 times as long as pronotum, without distinct humeral bulges, apically truncate; with tubercles present only at apical third of elytra; tubercles arranged in two rows, apical tubercles forming large transverse irregularly shaped bulge (Fig. <xref ref-type="fig" rid="F6">35</xref>), elytra sparsely covered with large deep punctures arranged in slightly irregular rows (Fig. <xref ref-type="fig" rid="F6">36</xref>). Legs long, slender, relative lengths of metatarsomeres 1.0 : 0.6 : 1.0 : 1.8.</p><p>Male genitalia with tegmen elongate, widest at apical third, basally with long strut; parameres moderately long. Penis long, apically broadly rounded; dorsal struts diverged from about two fifths of penis length (Fig. <xref ref-type="fig" rid="F6">39</xref>). Internal sac long, with paired small medial sclerites and distinct complex of flagellar sclerites formed by plates of sclerotized spines.</p></tp:treatment-sec><tp:treatment-sec sec-type="distribution" id="SECID0ELGBG"><title>Distribution.</title><p>Malaysia: Borneo (Sarawak: Samarahan; Fig. <xref ref-type="fig" rid="F8">43</xref>).</p></tp:treatment-sec><tp:treatment-sec><!--Section generated to contain objects referenced in tp:taxon-treatment.--><fig id="F8" position="float" orientation="portrait"><label>Figure 43.</label><caption><p>The distribution of <tp:taxon-name><tp:taxon-name-part taxon-name-part-type="tribe">Morimopsini</tp:taxon-name-part></tp:taxon-name> in Borneo. A <italic><tp:taxon-name><tp:taxon-name-part taxon-name-part-type="genus" reg="Anexodus">Anexodus</tp:taxon-name-part></tp:taxon-name></italic> Pascoe, B <italic><tp:taxon-name><tp:taxon-name-part taxon-name-part-type="genus" reg="Borneostyrax">Borneostyrax</tp:taxon-name-part></tp:taxon-name></italic> Gabriš, Kundrata &amp; Trnka, D <italic><tp:taxon-name><tp:taxon-name-part taxon-name-part-type="genus" reg="Dolichostyrax">Dolichostyrax</tp:taxon-name-part></tp:taxon-name></italic> Aurivillius, E <italic><tp:taxon-name><tp:taxon-name-part taxon-name-part-type="genus" reg="Eurystyrax">Eurystyrax</tp:taxon-name-part></tp:taxon-name></italic> Gabriš, Kundrata &amp; Trnka, M <italic><tp:taxon-name><tp:taxon-name-part taxon-name-part-type="genus" reg="Microdolichostyrax">Microdolichostyrax</tp:taxon-name-part></tp:taxon-name></italic> Gabriš, Kundrata &amp; Trnka, P <italic><tp:taxon-name><tp:taxon-name-part taxon-name-part-type="genus" reg="Pantilema">Pantilema</tp:taxon-name-part></tp:taxon-name></italic> Aurivillius.</p></caption><graphic xmlns:xlink="http://www.w3.org/1999/xlink" xlink:href="zookeys-669-029-g008.jpg" position="float" orientation="portrait" xlink:type="simple" id="oo_132590.jpg"/></fig></tp:treatment-sec></tp:taxon-treatment>
